# Supplementary material for: Symptoms of major depressive disorder and post-traumatic stress disorder in veterans with mild traumatic brain injury: A network analysis
Source: PLoS One. 2023 May 4;18(5):e0283101. doi: 10.1371/journal.pone.0283101 (PMC10159137; doi:10.1371/journal.pone.0283101)
Supplement: S1 Data — (XLSX) [file pone.0283101.s002.xlsx]

## Sheet: Positive
pcl1_memories	pcl2_dreams	pcl3_acting	pcl4_remind	pcl5_reaction	pcl6_think	pcl7_activity	pcl8_trouble	pcl9_interest	pcl10_distant	pcl11_emotion	pcl12_future	pcl13_asleep	pcl14_irritable	pcl15_concentrate	pcl16_alert	pcl17_jumpy	dep1_interest	dep2_down	dep3_sleep	dep4_tired	dep5_appetite	dep6_feelbad	dep7_concentrate	dep8_moveslow	dep9_dead
4	4	3	5	3	5	3	3	5	5	5	5	5	5	5	5	5	3	3	3	2	1	3	3	3	1
5	5	2	5	5	5	5	5	5	5	5	5	5	5	4	5	3	3	2	3	3	3	2	3	3	1
3	3	2	3	2	3	3	1	2	3	3	3	1	5	4	4	4	2	2	0	1	0	2	2	1	2
3	3	2	2	1	4	4	4	4	3	4	2	1	3	2	3	3	2	1	2	2	1	1	0	1	0
4	4	3	3	4	5	2	5	3	2	4	2	5	5	5	1	2	1	1	3	3	3	2	3	2	1
3	3	3	2	3	3	3	3	3	3	4	2	2	3	3	4	3	2	1	1	2	2	2	2	2	0
2	1	2	2	3	2	2	3	3	2	2	1	3	3	4	1	3	1	1	1	1	1	0	2	0	0
1	4	1	3	1	3	3	3	1	2	4	1	3	4	4	4	5	1	1	3	2	1	3	1	0	1
3	4	3	3	4	3	3	3	4	4	4	4	4	4	5	3	2	2	2	2	3	3	3	3	1	1
1	1	1	1	1	1	1	1	3	2	4	1	3	1	1	3	1	0	0	2	0	0	1	1	0	0
1	1	1	1	1	1	1	1	1	1	1	1	1	1	1	1	1	1	1	0	1	1	1	0	0	0
4	3	4	3	2	3	2	1	2	4	3	1	4	3	2	5	1	1	1	3	2	2	1	1	0	0
4	4	3	5	4	4	5	4	4	4	4	5	5	4	4	4	4	3	3	3	2	3	3	2	1	1
4	4	3	3	4	5	5	3	4	4	4	3	5	5	5	4	5	1	1	3	3	2	1	2	1	0
1	1	1	1	1	1	1	1	4	1	1	1	4	1	1	1	1	0	0	1	1	0	0	0	0	0
1	1	1	1	1	1	1	1	3	3	3	1	3	2	2	2	2	0	1	1	1	0	0	0	0	0
4	4	3	5	3	4	4	3	4	5	5	4	5	5	4	3	3	2	3	3	3	3	3	2	0	0
4	3	1	5	3	5	1	3	1	3	1	3	1	4	3	1	4	1	1	1	2	3	1	1	0	1
1	1	1	1	2	1	1	1	1	1	1	1	2	2	2	1	1	1	1	1	1	0	1	0	0	0
4	5	3	3	5	4	3	3	3	3	4	1	5	4	5	4	4	1	0	3	3	2	0	3	3	0
2	3	1	1	4	1	1	1	4	4	4	3	1	2	5	3	2	2	2	0	1	0	0	3	2	1
1	1	1	1	1	1	1	1	1	1	1	1	2	2	1	1	1	0	0	1	1	1	0	0	0	0
2	3	3	3	4	4	3	3	1	1	1	1	4	3	4	4	4	1	1	3	1	1	0	2	1	0
1	1	1	1	1	1	1	1	1	1	1	1	1	1	2	1	1	0	0	0	0	0	0	0	0	0
3	3	4	4	4	3	3	3	5	5	5	5	4	3	4	4	5	3	3	2	3	1	3	2	2	3
2	2	2	2	2	2	2	2	1	1	1	1	2	1	2	1	1	0	1	1	0	0	0	1	0	0
2	1	1	1	1	1	1	1	1	2	2	1	4	1	1	1	1	0	1	3	2	1	0	1	1	0
2	2	2	2	3	3	2	3	2	1	1	2	4	4	4	3	3	0	0	3	2	2	0	1	0	0
1	1	1	1	1	1	1	1	1	1	1	1	2	1	1	1	1	0	1	1	1	1	0	0	0	0
3	2	3	4	4	4	4	3	2	2	3	2	4	4	3	3	3	1	2	3	2	2	3	2	1	0
3	3	2	3	3	2	2	3	2	4	3	3	3	2	3	3	3	2	1	1	2	1	2	1	1	0
2	3	2	1	3	2	1	3	2	2	4	2	4	2	2	2	3	1	1	3	1	2	1	2	1	0
3	1	1	3	5	1	1	1	4	4	3	3	5	4	4	3	2	0	1	3	3	1	1	2	2	0
3	3	1	1	2	4	3	4	2	1	1	2	4	1	3	1	3	1	0	1	1	1	0	1	0	0
5	5	5	3	4	5	5	3	4	5	5	5	5	3	3	4	4	2	3	3	3	0	3	1	0	1
2	2	2	3	3	3	3	3	2	2	3	2	2	2	3	2	3	1	1	2	3	1	1	2	1	0
5	5	4	4	4	4	4	5	5	5	5	5	5	2	4	4	4	3	3	3	3	3	3	3	3	3
3	3	3	3	3	3	3	4	3	4	3	1	3	3	3	3	3	1	1	1	2	1	2	2	1	0
4	3	4	4	5	3	4	5	4	4	5	4	5	4	4	5	5	2	3	3	2	2	3	1	2	2
4	4	3	4	4	2	4	4	4	4	4	4	3	4	4	4	4	2	2	1	2	2	2	2	1	0
4	4	2	4	4	2	3	1	3	3	3	2	5	2	3	5	5	1	1	2	1	2	1	1	0	0
2	3	2	3	2	3	2	2	3	2	2	2	4	2	3	2	3	1	1	2	2	1	0	1	1	0
4	4	4	4	5	3	3	4	5	5	5	5	5	4	4	4	5	2	3	3	3	1	3	2	1	2
4	4	4	3	5	4	5	5	5	5	5	2	4	5	3	5	5	2	2	2	3	3	2	3	0	1
4	4	2	4	2	4	4	2	5	5	5	1	5	4	5	4	4	3	1	2	2	1	1	3	0	0
1	1	1	1	1	1	1	1	1	1	1	1	1	1	1	1	1	0	0	0	1	1	1	0	0	0
3	2	1	2	1	2	3	1	1	1	1	2	3	1	2	1	1	0	1	3	1	2	0	0	1	0
1	1	1	1	1	1	1	1	1	1	1	1	1	1	1	1	1	0	0	1	0	0	0	0	0	0
4	4	2	3	4	5	4	1	3	3	1	1	4	3	4	4	4	1	0	1	0	0	2	2	1	0
4	4	4	3	3	4	4	4	4	4	4	2	3	2	3	2	2	2	1	1	2	2	1	2	1	0
4	2	2	4	3	2	2	2	1	1	1	1	1	1	2	2	2	0	0	1	3	1	1	0	0	0
4	4	3	3	3	4	3	4	3	4	4	1	5	4	4	4	4	1	1	2	2	1	2	2	2	0
2	3	1	3	1	3	1	2	1	1	1	1	5	1	3	1	1	0	0	3	2	2	0	1	0	0
1	1	1	1	1	1	1	1	1	1	1	1	1	1	1	1	1	0	0	0	0	0	0	0	0	0
2	2	2	2	3	4	4	3	3	2	3	4	3	3	3	3	3	1	1	2	2	2	2	3	2	0
1	1	1	1	1	1	1	1	1	1	1	1	2	1	3	1	2	0	0	1	0	1	0	2	0	0
3	1	3	2	5	1	1	3	5	4	4	4	3	5	5	4	2	3	0	2	2	3	1	3	1	1
3	3	3	3	4	4	4	5	5	5	5	4	5	5	4	4	5	3	3	3	3	3	3	2	1	0
2	2	1	3	2	2	2	2	1	1	1	1	2	1	2	2	1	0	1	1	1	0	0	0	0	0
2	1	2	2	2	2	1	1	1	2	1	1	4	2	2	1	2	1	1	3	1	0	1	0	0	0
2	2	2	2	2	2	2	2	2	2	2	2	2	2	2	2	2	1	1	1	1	1	1	1	0	0
5	5	4	5	3	3	4	3	5	5	5	3	5	5	4	5	5	1	2	2	2	1	2	2	2	0
2	2	1	1	2	2	1	1	1	1	1	1	4	1	1	2	2	0	0	3	0	0	0	0	0	0
1	1	1	1	1	1	1	1	1	1	1	1	4	1	1	3	2	0	0	3	1	2	1	0	0	0
4	4	1	4	5	4	4	4	5	5	5	5	5	5	5	5	5	3	3	3	3	1	3	3	2	3
1	1	1	1	1	1	1	1	1	2	2	1	3	2	1	1	1	2	1	3	1	2	1	0	0	0
4	5	4	4	4	4	4	5	5	4	4	5	5	5	5	5	4	3	3	3	2	3	2	3	1	0
3	3	3	4	4	4	3	4	5	5	4	2	5	5	5	5	4	3	2	3	3	0	1	3	2	0
3	2	2	4	4	3	2	3	1	2	2	3	5	1	5	3	3	0	0	2	0	0	0	3	2	0
4	4	4	4	4	2	4	4	4	4	3	1	4	4	5	4	2	1	1	2	3	2	0	3	1	0
4	5	3	3	4	5	4	4	3	3	3	4	5	5	4	3	3	2	1	2	2	1	1	2	2	1
4	4	2	2	4	4	3	2	4	4	3	2	5	4	4	4	3	2	2	3	3	1	1	2	1	0
2	2	1	2	1	3	1	1	1	1	1	1	4	1	1	2	3	0	0	1	0	0	0	0	0	0
2	2	1	2	1	2	1	1	1	2	1	1	1	1	1	1	1	0	0	1	2	0	0	1	0	0
2	2	2	3	2	2	5	2	5	5	5	3	5	4	5	5	5	3	2	3	3	3	3	3	3	0
1	1	1	1	1	1	1	1	1	1	1	1	1	1	2	1	1	0	0	1	1	0	0	0	0	0
1	1	1	1	1	1	1	1	1	1	2	1	3	3	2	2	2	0	0	1	0	0	0	0	0	0
2	2	2	3	3	3	3	4	4	4	2	2	5	3	5	3	4	2	2	3	3	3	2	3	1	1
4	2	2	4	2	4	2	1	4	2	1	1	3	2	1	1	2	2	2	2	1	2	1	0	0	0
5	5	5	5	5	5	5	4	5	5	5	4	5	5	5	5	5	3	3	3	2	2	3	3	2	2
4	5	4	5	5	4	4	3	5	5	4	5	5	5	4	4	4	2	3	2	3	2	3	2	1	3
4	4	4	5	5	5	4	2	5	4	5	2	5	4	2	5	2	2	2	2	3	2	0	3	1	0
4	3	4	4	4	4	4	3	2	2	4	2	4	3	4	4	4	0	1	1	1	1	1	1	0	0
3	1	4	4	4	4	1	5	4	1	2	3	1	2	3	2	3	0	1	1	1	0	0	0	0	1
4	3	3	3	4	4	4	3	3	3	2	1	5	2	2	3	3	1	1	3	3	3	3	1	1	0
5	5	5	5	5	5	5	3	4	4	1	3	5	5	4	5	5	2	2	3	3	3	3	2	0	1
2	1	1	1	1	1	1	1	2	1	1	2	2	2	2	3	3	1	1	1	1	1	1	0	0	0
3	3	2	4	4	5	4	3	4	3	3	2	5	4	4	5	3	0	1	3	1	0	2	3	0	0
5	5	5	5	5	5	5	1	5	5	5	1	5	5	5	5	5	3	3	3	3	1	0	3	0	1
4	4	4	4	4	5	4	2	1	1	1	1	4	2	4	5	5	1	0	2	3	0	0	1	1	0
2	3	3	2	3	4	3	4	2	3	3	3	2	3	2	3	3	1	1	1	1	2	1	2	1	0
3	3	3	3	3	3	3	3	2	4	4	3	2	3	3	3	4	0	1	1	1	0	2	2	2	1
2	3	2	2	2	5	5	1	5	1	1	1	5	2	2	5	5	0	0	3	1	0	0	3	0	0
4	5	4	4	4	4	4	3	2	2	1	1	5	4	3	4	4	1	1	1	0	1	0	1	1	0
2	2	2	2	2	2	2	2	2	2	2	2	2	2	2	2	2	1	1	1	1	1	1	1	1	1
1	2	1	2	2	1	1	2	3	3	2	2	4	2	3	3	2	2	1	3	2	3	1	2	1	0
4	3	5	5	5	5	5	5	5	5	5	5	5	5	5	4	4	3	3	3	3	3	3	0	0	1
1	1	1	1	1	1	1	1	1	1	1	1	1	1	1	1	1	0	0	3	0	0	0	0	0	0
5	5	5	5	5	5	5	5	5	5	5	5	5	5	5	5	5	0	3	3	3	3	3	3	1	3
4	5	4	5	5	4	4	5	5	5	5	4	5	4	3	5	5	2	2	3	0	2	3	1	2	0
1	1	1	1	1	2	1	1	1	1	1	1	3	1	1	1	2	0	0	1	1	0	0	0	0	0
5	5	5	5	5	5	5	5	5	5	5	5	5	5	5	5	5	3	3	3	3	2	3	3	3	3
1	3	2	2	2	2	2	2	3	2	2	2	2	2	4	2	2	2	3	3	3	3	1	2	1	1
1	1	1	1	2	1	1	2	1	2	2	1	2	2	2	2	2	0	0	1	1	1	0	1	1	0
2	3	1	3	2	1	1	3	1	2	2	2	3	2	1	2	2	0	0	2	2	0	0	0	0	0
4	3	2	5	4	5	5	1	5	5	5	5	5	4	4	5	5	2	2	2	3	3	2	2	2	0
5	5	3	5	5	5	5	5	5	5	5	5	5	5	5	5	5	3	3	3	3	3	3	3	3	1
1	1	1	1	1	1	1	1	1	1	1	1	3	1	1	1	1	0	0	1	1	0	0	1	0	0
3	2	3	3	3	4	4	3	2	4	2	4	4	2	4	5	5	1	1	1	1	1	1	1	1	0
5	5	5	5	5	5	5	5	5	5	5	5	5	5	5	5	5	3	3	3	1	0	3	3	3	0
4	4	4	4	4	4	4	4	4	4	4	3	4	4	4	4	4	2	1	1	1	1	1	1	0	0
1	1	1	1	1	1	1	1	1	1	1	1	1	1	1	1	1	0	0	0	0	0	0	2	0	0
1	1	1	1	1	1	1	1	1	1	1	1	2	1	1	2	1	0	0	1	0	0	0	0	0	0
3	4	4	4	3	3	3	1	3	5	3	4	5	5	3	4	4	2	2	3	2	3	2	1	2	0
4	4	3	3	3	3	2	2	3	2	2	2	3	4	4	4	4	1	1	1	1	1	1	1	2	0
1	1	1	1	3	1	1	1	4	5	5	1	3	4	1	1	1	3	1	2	3	1	2	0	0	0
1	1	1	1	1	1	1	1	1	1	1	1	1	1	1	1	1	0	0	2	2	2	0	2	2	0
2	2	1	1	1	1	1	1	2	2	1	1	2	2	2	2	2	1	0	2	1	0	0	1	0	0
5	5	5	5	5	5	5	5	5	5	5	5	5	5	5	5	5	3	3	3	3	3	3	3	3	3
4	4	3	3	3	4	4	4	4	4	5	3	5	4	3	5	4	2	1	3	3	2	0	2	1	0
4	3	4	5	5	5	5	3	2	2	1	1	5	3	2	4	3	2	3	3	3	2	3	2	2	0
1	2	1	1	4	2	1	3	1	1	1	2	5	2	2	4	4	0	2	3	2	1	0	2	0	1
1	2	1	1	1	1	1	2	1	1	1	1	1	1	1	1	1	2	2	2	2	1	2	2	1	0
1	1	1	1	1	1	1	1	1	1	1	1	1	1	1	1	1	0	0	0	0	0	0	0	0	0
5	5	5	5	5	5	5	2	4	4	3	5	5	5	5	4	5	3	3	3	3	3	3	3	2	0
5	5	4	5	5	4	4	3	3	4	3	1	5	5	5	5	5	2	1	3	3	1	1	3	1	0
2	2	1	2	2	1	1	1	1	2	1	2	2	3	2	1	1	1	1	2	0	1	0	1	0	0
1	1	1	1	1	1	1	1	2	1	1	1	4	1	1	1	1	1	0	2	2	2	0	1	0	0
1	1	1	3	2	2	1	1	1	1	1	1	4	1	1	1	3	0	0	2	2	1	0	0	0	0
2	2	1	1	1	2	1	1	1	1	1	1	2	1	1	3	1	0	1	2	1	1	0	1	0	0
3	5	3	5	4	4	4	4	4	5	5	3	5	5	5	4	4	3	3	3	3	3	2	3	2	1
1	1	1	1	1	1	1	1	2	3	3	1	1	3	3	3	3	0	1	0	1	1	1	2	1	0
3	3	3	4	5	4	4	4	5	5	5	4	5	5	4	5	4	2	2	3	2	2	2	3	2	1
3	3	2	4	4	4	5	3	3	4	4	4	4	4	4	5	5	1	1	3	3	2	1	1	1	1
4	4	3	4	4	4	4	2	5	4	4	5	5	5	4	4	4	3	3	3	3	3	3	3	3	1
4	4	4	5	5	5	5	1	5	5	5	5	4	5	5	5	5	3	3	2	2	0	3	3	3	0
4	4	4	4	4	4	3	4	5	4	3	3	5	5	5	5	5	3	2	3	2	3	2	2	2	1
4	3	3	4	3	4	3	2	3	3	3	2	4	4	4	4	4	2	2	2	3	1	1	2	3	0
5	5	5	5	5	5	5	4	5	5	5	5	5	5	5	5	5	3	3	3	3	3	3	3	3	1
3	2	1	4	1	3	3	2	3	2	1	1	3	3	3	3	2	2	1	1	1	0	1	1	0	0
3	2	3	4	4	4	4	3	2	3	2	3	2	2	3	3	3	1	1	2	3	2	3	2	3	0
4	4	2	4	4	4	3	4	4	5	5	2	5	5	5	4	3	3	1	3	2	2	1	2	3	0
4	5	3	4	4	5	3	5	5	5	5	3	5	5	5	3	3	3	3	3	3	3	2	3	2	0
2	1	1	2	1	1	1	1	2	2	2	1	2	2	2	1	1	1	0	0	0	1	0	0	0	0
1	1	1	2	1	1	1	1	1	1	1	1	2	1	1	3	2	0	0	3	1	1	1	0	0	0
3	3	1	1	1	1	1	1	1	1	1	1	3	4	3	4	4	0	0	3	3	1	1	1	0	0
4	5	5	5	5	5	4	5	4	5	4	5	5	5	5	5	5	1	2	3	3	3	2	3	3	0
2	1	1	3	2	3	1	3	4	3	3	2	4	2	4	1	2	1	1	3	2	0	2	2	1	0
2	3	2	2	2	2	2	2	2	2	2	2	5	2	3	2	2	1	2	3	2	1	2	1	1	1
2	1	1	2	2	2	1	2	1	1	1	1	1	2	2	1	1	0	0	0	2	0	0	0	0	0
4	4	4	4	5	5	4	4	5	5	5	4	5	4	5	5	5	3	3	3	3	1	1	2	1	1
3	3	3	4	2	3	3	1	3	3	3	4	4	4	5	3	4	1	1	2	2	3	1	3	1	0
4	2	2	3	2	2	1	2	3	3	3	1	3	3	3	3	2	2	2	2	2	2	3	3	1	0
4	4	3	3	3	4	4	3	2	4	4	2	4	4	5	4	3	1	1	2	1	0	2	3	2	1
2	3	2	2	2	3	3	3	5	5	5	3	5	3	5	4	3	2	2	1	1	1	1	1	1	0
4	4	2	3	4	4	4	3	3	3	2	2	5	3	3	4	2	1	1	3	2	3	1	1	1	0
1	1	1	1	1	1	1	1	1	1	1	1	5	1	3	1	1	0	0	3	2	0	0	1	0	0
1	1	1	1	1	2	1	3	1	2	2	3	3	2	3	3	2	1	0	1	1	0	0	1	1	0
1	1	1	1	1	1	1	1	1	1	1	1	1	1	1	1	1	0	0	1	0	0	0	0	0	0
1	1	1	1	1	1	1	1	1	2	1	1	5	1	3	1	1	1	1	2	2	2	1	0	0	0
3	2	2	2	2	2	2	1	2	1	1	1	3	1	2	1	1	1	1	1	2	1	0	1	0	0
2	2	1	2	1	2	2	3	3	2	3	1	3	3	3	3	2	2	2	3	3	3	2	2	2	0
5	5	5	5	5	5	5	4	3	3	3	5	3	4	3	3	3	2	2	1	1	3	3	1	0	3
4	5	5	5	5	2	3	1	3	4	5	3	5	5	5	5	5	1	3	3	2	3	2	2	2	2
4	5	4	5	5	5	4	3	5	5	5	5	5	5	5	5	5	3	2	3	3	2	3	2	2	2
3	3	2	4	3	4	4	3	4	4	4	5	5	3	4	5	4	2	2	2	1	1	2	2	1	0
3	2	4	4	4	4	3	2	3	3	3	2	4	4	3	1	1	2	2	3	2	2	1	1	0	0
2	1	1	2	1	1	1	1	1	1	1	1	2	2	2	3	1	1	0	1	1	1	0	0	0	0
3	2	1	3	1	4	5	3	2	3	3	1	5	3	4	4	1	1	1	3	3	2	2	3	2	0
1	1	1	3	1	3	1	1	1	1	1	1	1	4	1	2	1	0	0	0	0	0	0	0	0	0
1	1	1	1	1	1	1	3	1	1	1	1	2	1	3	1	1	0	0	0	0	0	0	1	1	0
3	1	1	1	3	4	4	1	2	4	3	1	3	2	2	1	2	1	0	1	1	1	0	0	1	0
1	1	1	1	1	1	1	1	1	1	1	1	2	1	2	1	1	0	0	0	0	0	0	0	0	0
5	5	2	5	5	4	5	3	5	5	4	3	5	3	4	5	4	1	2	3	1	2	2	3	1	0
2	2	2	1	2	2	2	1	1	1	1	1	5	2	2	1	1	0	1	3	1	1	0	1	0	0
5	5	5	5	5	5	5	5	5	5	5	5	5	5	5	5	5	3	3	3	3	3	3	3	3	1
2	2	1	1	2	1	1	1	1	1	1	1	4	3	5	3	2	0	2	2	1	0	1	3	0	0
1	1	1	1	1	1	1	1	1	1	1	1	1	1	1	1	1	0	0	0	0	0	0	0	0	0
3	1	1	2	1	2	1	1	2	2	1	1	2	1	1	3	1	2	2	1	0	0	2	0	0	0
4	5	2	3	1	3	2	3	3	5	2	5	5	4	5	2	2	1	1	3	3	2	1	3	2	0
5	5	5	5	5	5	5	5	5	5	5	5	5	5	5	5	5	3	3	3	3	3	3	3	3	3
2	1	1	2	1	2	2	3	1	1	1	1	2	1	3	1	1	0	1	1	0	1	1	1	0	0
3	4	2	3	3	3	3	3	3	3	3	2	4	3	3	4	4	1	1	2	2	1	1	1	1	0
5	5	5	5	5	5	5	5	5	5	5	5	5	5	5	5	5	2	1	3	1	1	2	1	2	0
4	4	3	4	4	4	4	4	2	3	2	2	5	4	4	4	4	1	1	3	1	0	1	1	0	0
3	2	2	3	3	4	4	1	2	5	5	2	3	4	1	2	1	0	0	2	2	2	0	0	0	0
2	1	1	1	3	1	2	1	2	1	2	4	2	2	1	4	2	1	1	2	1	0	0	0	0	0
3	3	5	5	5	5	5	3	2	3	2	2	5	3	3	3	1	1	0	3	0	1	0	1	2	0
3	3	2	3	2	3	3	2	3	3	3	2	4	3	3	3	3	1	1	2	1	3	1	2	1	0
2	3	3	3	3	2	2	2	4	4	3	4	5	3	4	5	5	1	1	2	1	2	1	1	1	0
2	2	2	2	2	2	1	1	3	3	2	1	5	5	5	2	2	2	1	3	3	3	0	1	0	0
3	2	2	2	1	3	2	2	3	3	2	3	1	2	2	2	1	0	1	0	1	0	1	0	0	0
1	1	1	1	1	1	1	1	3	3	2	1	3	2	3	1	2	1	1	1	1	0	0	1	0	0
2	3	2	2	2	3	3	2	3	2	3	1	2	2	3	3	3	1	1	2	1	1	1	2	1	0
2	2	2	3	4	3	2	1	3	3	5	1	5	5	3	5	5	1	0	3	3	3	0	1	1	0
5	5	5	5	5	5	5	5	5	5	5	4	5	5	5	5	4	2	3	3	3	3	3	3	3	2
2	2	2	1	2	2	2	2	2	1	2	1	3	3	3	3	3	0	2	2	2	2	2	1	1	0
5	4	5	5	5	5	5	5	5	5	5	5	5	5	5	4	3	3	3	3	3	3	3	3	3	1
2	2	1	3	3	1	1	3	5	5	5	2	3	2	5	3	3	2	2	1	3	0	1	3	1	1
5	4	5	5	5	5	4	3	4	5	5	2	5	5	5	4	5	3	3	3	3	3	2	3	1	0
4	4	4	4	5	5	5	4	4	5	4	3	5	5	5	5	4	3	3	3	3	3	2	3	3	0
4	4	4	4	4	4	4	4	4	4	4	4	4	4	4	4	4	2	2	3	3	3	2	2	2	1
2	2	2	2	2	2	2	2	2	2	2	1	3	3	2	4	3	1	0	2	1	2	0	1	0	0
5	4	3	3	1	3	2	4	5	5	5	5	5	5	2	5	2	3	3	3	1	3	3	3	0	3
2	1	2	1	3	3	2	3	2	2	1	1	5	3	2	2	2	0	3	3	3	0	0	0	0	0
2	2	1	3	1	1	1	1	5	3	1	5	4	4	5	5	5	1	1	1	2	0	3	3	2	0
1	1	1	1	1	1	1	1	1	1	1	1	1	1	1	1	1	0	0	0	0	0	0	0	0	0
3	3	3	3	3	3	3	1	4	2	2	2	5	4	4	2	1	1	1	3	1	1	0	1	1	0
3	3	3	2	2	2	2	3	3	4	4	1	4	3	5	5	2	1	1	2	3	3	1	3	1	0
5	2	5	5	5	5	5	1	5	5	5	5	5	2	5	3	3	1	3	3	2	3	3	3	3	1
1	1	1	2	2	3	2	3	2	2	3	1	3	2	1	2	2	0	1	2	1	0	0	0	0	0
3	2	2	3	3	3	2	1	3	4	1	2	2	3	2	1	2	1	1	1	1	0	1	1	0	0
5	5	5	5	5	5	2	3	3	4	1	5	1	5	5	4	3	2	3	1	2	2	3	3	3	3
2	2	2	2	2	2	2	2	3	2	3	2	3	2	3	2	2	1	1	1	1	1	1	1	0	0
4	4	3	3	4	4	3	3	4	4	5	4	3	3	5	5	4	2	1	2	3	3	3	1	2	0
2	2	2	2	3	2	1	2	2	2	3	1	3	3	2	3	3	1	1	1	2	1	0	0	1	0
4	4	4	5	4	4	4	4	5	5	5	5	5	5	4	5	5	3	3	3	3	3	3	3	2	3
4	4	3	4	4	5	5	3	4	5	3	5	5	3	4	5	5	2	2	3	2	3	2	1	2	0
3	3	3	3	3	3	3	3	5	4	4	3	4	5	5	5	5	2	2	3	3	3	1	2	3	0
3	3	4	3	5	3	5	2	5	5	5	4	5	5	5	5	5	3	3	3	3	2	1	3	1	1
1	1	1	1	1	1	1	1	1	1	1	1	2	1	2	1	1	0	0	0	0	0	0	0	0	0
1	1	1	1	1	1	1	1	1	1	1	1	1	1	1	1	1	0	1	1	0	1	0	0	0	0
2	1	1	1	1	1	1	1	1	2	2	1	1	2	2	2	2	1	1	1	1	0	0	0	0	0
3	2	2	1	2	1	1	2	3	4	4	1	3	3	3	1	1	2	3	3	3	2	3	3	0	1
1	1	1	1	1	1	1	1	1	1	1	1	2	2	4	4	2	0	0	2	2	3	0	3	1	0
5	1	1	5	1	4	4	5	5	4	5	1	5	1	5	1	4	2	2	2	3	3	1	3	1	0
2	2	2	2	3	3	2	3	3	3	3	1	1	3	2	2	2	0	1	0	1	1	0	0	0	0
4	4	3	3	3	3	3	3	2	1	3	5	5	3	3	2	2	2	2	3	3	1	0	3	0	0
2	2	2	2	2	2	2	1	1	1	1	1	3	3	3	3	3	2	0	3	3	3	0	2	2	0
4	4	4	4	4	4	4	4	4	4	4	4	4	4	4	4	4	2	2	2	2	1	2	1	1	1
2	1	1	1	2	1	1	1	1	2	2	1	2	1	1	1	1	0	0	1	1	0	0	0	0	0
5	5	5	5	5	5	5	5	5	5	5	5	5	4	5	5	4	1	2	3	3	3	3	3	3	1
4	4	4	5	5	5	3	2	1	1	2	1	5	5	5	4	4	1	3	3	2	0	1	2	0	0
1	2	1	2	3	1	1	1	2	2	2	1	4	2	4	2	2	1	1	3	1	1	0	1	1	0
1	1	2	2	2	2	2	1	1	2	2	1	1	2	2	1	1	0	1	1	0	0	0	0	0	0
5	5	5	5	5	5	5	5	4	4	4	2	3	4	3	5	5	1	1	1	2	1	1	1	0	0
2	1	2	2	2	1	2	1	1	1	1	1	4	1	3	1	1	0	1	2	2	0	0	2	0	0
1	1	1	1	1	1	1	1	1	1	1	1	3	1	2	1	2	0	0	3	1	0	0	2	1	0
4	4	2	3	4	3	2	3	2	2	3	2	5	4	3	2	2	1	1	3	2	3	2	1	0	0
2	1	3	3	3	4	2	4	4	5	3	4	2	4	4	4	4	2	1	2	3	0	1	2	2	0
2	2	1	1	1	2	1	2	2	3	3	2	3	3	3	1	1	2	2	2	2	2	1	1	0	0
3	2	3	2	4	4	2	1	3	2	4	5	3	2	2	3	2	0	2	2	2	2	0	2	2	0
5	5	5	5	5	5	5	5	5	5	5	5	5	5	5	3	3	3	3	3	3	3	3	3	3	3
3	3	2	3	2	2	2	1	2	1	2	1	4	3	3	2	3	1	1	2	1	1	1	1	1	0
2	1	1	1	1	3	3	3	1	2	2	2	1	2	2	1	1	0	0	0	1	0	0	1	0	0
5	5	5	5	5	5	5	5	5	5	5	1	5	5	5	5	5	3	2	3	3	3	3	3	3	0
4	4	4	4	5	4	4	4	5	5	5	5	5	5	5	5	5	3	3	3	3	3	3	3	2	2
2	2	2	1	1	1	1	1	1	1	1	1	2	1	1	1	1	0	0	2	0	0	0	0	0	0
2	3	2	2	2	2	2	1	1	2	2	2	1	2	2	1	2	1	1	1	1	0	1	1	1	1
2	2	1	3	1	3	1	1	1	2	1	1	5	1	2	1	1	0	0	3	0	0	0	3	0	0
4	4	3	4	4	4	4	1	3	3	3	2	4	2	3	4	3	1	1	2	2	1	1	2	1	0
3	3	3	4	3	4	4	2	3	4	2	1	5	4	3	4	4	0	0	3	2	0	0	1	1	0
2	2	2	2	3	2	2	2	1	2	1	1	5	1	5	2	2	0	0	3	2	1	0	3	1	0
4	4	5	3	4	5	5	5	5	5	5	5	4	3	4	5	5	2	2	3	1	1	2	2	2	1
4	5	3	4	5	5	5	5	3	4	3	4	5	5	3	5	5	2	2	3	3	3	2	1	3	0
1	1	1	1	1	1	1	1	3	1	1	1	3	2	2	3	3	0	0	0	1	0	0	1	2	0
2	1	1	1	3	2	2	1	1	1	1	1	3	1	2	3	3	0	0	2	1	1	0	1	2	0
1	1	1	1	1	1	1	1	2	2	2	2	3	2	2	1	3	1	1	2	1	1	1	0	0	0
3	3	3	3	3	3	2	4	5	4	4	3	4	4	5	3	2	3	3	3	3	2	1	3	0	2
1	1	1	1	1	1	1	1	1	1	1	1	3	3	1	2	2	1	0	2	1	1	0	0	0	0
2	1	2	1	1	2	1	1	1	2	2	1	3	1	1	2	1	0	1	3	2	0	0	1	0	0
4	1	2	3	1	2	2	1	5	5	5	5	5	2	5	5	3	3	3	3	3	3	3	3	3	0
1	1	1	1	1	1	1	1	1	1	1	1	1	1	1	1	1	0	0	1	3	0	0	0	0	0
1	1	1	1	1	1	1	1	1	1	1	1	1	1	1	2	1	0	0	0	0	0	0	0	0	0
5	4	4	4	4	4	4	4	4	5	4	4	3	5	4	4	4	3	3	3	3	3	3	3	3	1
1	1	1	1	1	1	1	1	1	1	1	1	1	1	1	1	1	0	0	1	1	0	0	0	0	0
4	4	3	5	4	5	4	4	5	4	5	3	5	5	5	4	5	2	2	3	3	2	3	3	1	2
3	3	3	3	2	5	5	3	3	3	1	1	1	1	1	3	4	0	0	0	0	0	0	0	2	0
4	4	2	4	4	4	4	3	4	4	4	3	5	3	5	3	5	1	2	3	2	3	2	2	1	0
2	2	2	3	2	2	3	2	3	2	2	2	4	3	3	3	3	1	0	2	1	1	0	1	1	0
1	1	1	1	2	1	1	1	1	1	1	1	3	1	2	2	2	0	0	1	1	1	0	1	0	0
2	3	2	3	2	4	3	3	2	4	1	2	4	3	3	2	2	1	1	3	2	2	2	1	2	2
4	4	4	3	4	5	5	3	5	5	5	3	5	5	5	5	5	3	2	2	3	2	3	3	2	0
4	5	5	5	5	3	1	3	4	3	4	3	4	2	1	4	3	0	1	1	1	1	1	1	1	1
1	1	1	1	1	1	1	1	1	1	1	1	1	1	1	1	1	0	0	0	0	0	0	0	0	0
4	4	4	4	4	3	2	2	4	4	5	1	5	5	3	4	4	1	1	3	3	3	1	1	2	0
2	2	2	2	2	2	2	2	2	2	2	2	2	2	2	2	2	1	1	1	1	1	1	1	1	1
2	2	1	2	3	3	2	4	4	4	4	3	5	4	5	3	3	1	1	3	2	1	1	3	1	0
3	2	2	2	2	3	2	3	4	5	5	1	5	5	4	3	3	2	3	3	1	2	2	2	1	1
3	3	1	3	1	2	1	2	3	3	1	1	2	2	3	1	1	0	1	1	0	0	1	1	3	0
3	3	3	4	4	4	4	1	3	4	3	3	5	3	3	3	2	1	1	3	3	1	2	1	0	1
1	1	1	1	1	1	1	1	1	1	1	1	1	1	1	1	1	0	0	0	0	0	0	0	0	0
4	5	2	4	4	3	4	3	2	2	4	2	5	2	2	5	5	0	1	3	2	0	1	0	2	0
5	5	3	4	4	4	4	4	5	5	5	1	5	3	5	4	4	3	2	3	3	2	3	3	3	0
1	2	1	4	1	1	1	1	1	1	1	1	4	1	1	4	3	0	0	2	0	0	0	0	0	0
1	1	1	1	1	1	1	1	1	1	1	1	2	1	1	1	1	0	0	1	0	0	0	0	0	0
1	1	1	1	1	1	1	1	1	1	1	1	1	1	1	1	1	0	0	0	0	0	0	0	0	0
4	4	4	5	4	5	3	4	3	4	5	5	5	5	4	4	5	2	3	3	3	3	3	2	1	0
2	2	1	1	1	2	2	2	1	1	2	1	2	3	2	3	2	1	0	1	1	0	0	0	1	0
5	4	4	5	5	5	5	5	5	5	5	5	5	4	5	5	4	3	3	3	3	3	3	3	2	0
3	3	2	2	1	1	1	1	3	3	3	3	1	1	3	1	2	1	1	2	3	1	2	0	0	1
3	3	3	2	3	3	3	1	2	2	2	2	3	2	2	4	4	3	2	2	2	2	1	2	1	0
1	1	1	2	1	2	1	1	1	1	1	1	1	1	1	1	1	0	0	0	0	0	0	0	0	0
2	2	2	1	1	2	2	2	2	2	1	1	3	2	2	1	2	1	1	2	0	0	0	1	0	0
2	1	1	2	2	2	2	2	3	3	3	1	2	2	2	2	1	1	1	1	1	0	1	0	1	0
4	1	3	3	3	2	2	1	1	1	2	1	5	2	5	4	4	0	0	1	1	0	0	3	0	0
5	5	5	5	5	5	5	5	5	5	5	4	5	5	5	5	5	3	3	3	3	3	2	3	1	1
1	2	1	2	3	4	2	4	3	3	2	3	1	2	2	4	3	0	0	0	0	0	0	1	0	0
4	5	3	3	4	4	3	3	5	3	4	1	4	2	3	4	1	1	1	3	2	2	0	0	0	0
1	1	1	1	1	1	1	1	1	1	1	1	1	1	1	1	1	0	0	1	0	0	0	0	0	0
4	1	2	2	1	2	1	1	2	3	2	2	2	3	2	2	1	1	3	1	1	3	2	0	0	1
5	5	5	5	5	5	5	5	5	5	5	5	5	5	5	5	5	2	3	3	3	3	3	3	2	1
2	2	3	2	4	5	4	4	5	4	4	4	4	4	4	5	5	3	3	2	3	1	3	2	2	0
4	4	3	4	4	1	2	1	1	3	3	3	4	2	5	4	4	2	2	3	1	0	2	2	0	0
2	1	1	1	1	1	1	1	1	1	1	1	4	3	2	1	1	0	1	3	2	0	1	0	0	0
3	3	1	2	3	3	3	1	5	3	3	1	5	3	3	3	2	3	2	2	2	3	0	3	0	0
1	1	1	1	1	1	1	1	1	1	1	1	2	1	2	2	1	0	0	0	0	0	0	0	0	0
4	4	4	5	4	4	4	4	4	4	4	5	5	5	5	5	5	3	3	3	2	1	2	2	2	3
1	1	1	1	2	1	1	1	1	1	1	3	2	1	1	2	2	0	0	1	0	0	0	0	0	0
4	4	3	3	3	2	2	2	3	3	1	1	4	3	5	2	3	1	0	2	2	0	0	3	1	0
4	4	4	5	5	5	5	1	2	5	5	5	5	3	4	3	3	3	3	3	2	3	3	2	3	3
1	1	1	1	1	2	2	1	2	1	1	1	2	1	2	1	1	1	1	2	1	1	1	1	1	0
4	4	3	5	5	5	5	3	5	5	5	3	5	5	5	5	5	3	2	3	3	3	0	3	2	0
2	2	2	2	3	2	3	2	1	1	1	1	5	2	2	3	1	0	0	3	2	2	1	1	0	0
2	2	1	1	1	1	1	1	4	5	5	5	5	5	5	5	5	3	3	3	3	3	3	3	3	3
4	4	5	5	5	5	5	5	5	4	5	2	5	4	5	1	3	3	2	2	3	2	1	3	1	0
1	1	1	2	1	1	1	1	2	4	2	1	1	4	2	3	1	1	0	0	1	1	1	0	0	0
5	5	5	5	5	5	4	3	5	3	2	3	5	2	5	5	5	2	3	3	3	3	3	3	1	1
5	3	3	5	4	3	4	2	5	4	5	5	5	3	3	4	5	3	3	2	3	3	3	1	0	0
1	1	1	1	1	1	1	1	1	1	1	1	1	1	1	1	1	0	0	1	0	0	0	1	0	0
3	3	2	3	2	3	2	2	1	2	1	1	2	1	2	2	1	1	1	1	1	0	0	0	0	0
1	1	1	1	1	1	1	1	1	1	1	1	2	1	2	1	1	0	0	1	1	0	0	0	0	0
3	3	1	2	1	2	1	1	2	1	1	1	3	1	3	1	1	1	1	2	1	1	2	1	0	0
1	1	1	1	1	1	1	1	1	1	1	1	1	1	1	1	1	0	0	0	0	0	0	0	0	0
2	2	2	2	2	2	2	1	2	2	2	2	2	2	2	2	2	1	1	1	1	0	1	0	1	0
1	1	1	1	1	1	1	1	1	1	1	1	2	1	1	2	1	0	0	1	0	0	0	0	0	0
5	5	5	5	5	5	5	1	5	5	5	1	5	2	3	5	5	3	3	3	3	0	2	0	0	0
2	2	2	2	2	2	2	2	2	2	2	2	2	2	2	2	2	1	1	1	1	1	0	1	1	0
4	5	3	3	4	4	4	1	5	4	4	4	5	5	5	5	5	3	3	3	3	2	2	3	3	1
1	1	1	2	1	2	2	1	2	1	1	2	3	1	2	1	2	1	1	1	1	1	0	1	0	0
3	3	2	3	1	2	2	2	1	2	3	4	4	1	1	1	1	0	2	1	0	0	3	0	0	0
2	2	3	1	3	2	1	2	4	3	3	1	4	2	5	5	2	2	1	3	3	3	1	3	1	0
1	1	1	1	2	1	1	1	1	1	1	1	1	1	1	1	2	0	0	2	2	0	0	0	0	0
5	5	5	5	5	5	5	5	5	5	5	5	5	5	5	5	5	3	3	3	2	1	3	3	1	0
3	2	2	2	3	1	1	2	2	3	3	1	4	3	3	1	3	2	1	3	2	2	2	1	0	0
2	1	1	1	2	1	1	2	2	2	2	1	2	1	4	1	1	1	1	1	1	1	0	2	0	0
5	5	5	5	5	5	5	5	4	5	5	5	5	5	5	5	5	3	3	3	3	3	3	3	3	2
3	5	5	5	5	5	3	5	5	5	5	3	5	5	5	5	3	3	3	3	3	3	3	1	3	0
1	1	1	1	1	1	1	1	1	1	1	1	1	1	1	1	1	0	1	1	2	1	1	1	0	0
4	2	4	3	4	2	2	3	4	4	4	3	4	3	2	2	3	3	2	2	2	3	2	1	2	0
3	3	1	3	1	3	4	4	1	2	2	1	1	1	2	4	4	0	1	1	1	0	0	2	0	0
2	2	1	3	2	3	3	2	3	4	4	4	3	4	2	4	2	1	2	2	2	0	1	0	0	1
4	3	4	4	4	4	3	1	1	2	1	1	5	1	3	4	3	0	1	2	2	0	0	1	0	0
4	3	4	2	4	5	5	4	5	4	3	1	5	4	4	4	4	3	0	3	3	1	0	3	1	0
5	5	5	5	5	5	5	5	5	5	5	5	5	5	5	5	5	3	3	3	3	3	3	3	3	3
5	3	4	3	4	4	4	2	4	5	5	4	5	4	5	5	4	2	2	3	2	3	2	2	1	1
3	4	4	3	4	4	4	3	3	4	4	4	4	3	4	5	4	2	2	2	2	2	0	2	1	3
5	5	5	5	5	5	5	1	4	4	4	4	5	5	5	5	5	1	1	1	1	1	1	0	0	0
2	1	2	4	1	3	4	1	5	4	2	2	4	3	5	2	1	3	3	3	3	3	3	1	1	0
4	4	4	4	4	3	3	4	1	4	2	3	4	4	1	4	1	0	1	2	0	0	1	0	0	0
5	5	1	4	4	3	3	3	4	5	4	1	5	2	3	4	3	3	3	3	1	0	2	1	2	0
2	1	1	1	2	1	1	1	2	2	2	1	2	2	1	2	2	1	1	1	1	1	1	1	0	0
5	5	3	4	5	5	4	4	5	5	5	2	5	4	4	4	4	3	1	3	2	2	3	2	1	0
5	5	5	5	4	5	5	5	4	5	5	5	5	5	5	4	4	2	3	3	3	2	3	3	2	0
1	2	2	2	1	2	1	2	4	4	5	3	3	5	4	1	1	2	2	1	2	1	3	1	2	0
1	1	1	1	2	1	1	1	2	1	1	1	2	1	2	2	1	0	0	1	0	0	0	0	0	0
4	4	4	3	3	3	3	3	4	4	3	4	5	4	4	4	5	1	2	3	3	3	1	2	2	0
1	1	1	1	1	1	1	1	2	2	3	1	3	2	2	3	3	0	1	2	1	1	0	1	0	0
1	1	1	1	1	1	1	1	1	1	1	1	1	1	1	1	1	1	1	1	1	1	1	0	0	0
2	4	1	2	1	2	1	1	1	2	1	1	4	2	4	2	1	1	1	3	1	1	1	2	1	0
3	3	1	1	2	2	2	3	3	5	3	3	5	5	5	4	4	2	1	3	3	3	2	2	3	1
5	5	5	5	5	5	5	5	5	5	5	5	5	5	5	5	5	3	3	3	3	3	3	3	3	1
3	3	3	3	3	4	3	4	3	3	4	2	4	3	3	3	2	1	1	1	1	0	1	1	0	0
4	4	4	4	4	4	3	2	5	5	5	1	5	5	4	5	3	3	3	3	3	2	3	1	1	1
3	3	2	2	2	3	3	2	3	3	4	2	4	3	4	2	2	2	2	3	2	0	3	2	0	1
2	1	1	1	2	2	1	2	4	3	5	4	4	4	2	1	1	2	1	3	0	3	3	3	1	0
5	4	5	4	5	5	5	4	4	4	4	4	5	4	4	4	4	2	1	3	3	2	0	2	1	0
2	2	2	2	2	1	2	1	1	1	1	1	2	1	2	1	2	0	1	2	1	1	2	2	0	0
5	5	5	5	5	5	5	5	5	5	5	5	5	5	5	5	5	1	2	3	3	3	2	2	2	1
5	4	4	5	5	5	5	3	3	1	3	1	5	4	5	5	5	0	1	3	0	0	0	3	3	0
4	4	3	4	2	4	4	4	2	2	3	1	2	3	3	2	2	0	0	2	1	0	0	0	0	0
2	1	1	2	2	2	2	2	2	1	1	2	2	2	2	1	1	0	0	3	3	3	2	2	2	0
1	1	1	2	2	1	1	1	2	1	2	1	2	2	1	1	1	1	0	0	1	1	1	0	1	0
3	2	2	4	2	4	4	3	2	1	2	1	4	3	3	1	1	1	1	3	2	1	1	1	0	0
5	5	5	5	5	5	5	1	5	5	5	5	5	5	5	5	5	3	3	3	3	1	3	3	2	1
2	1	2	2	2	1	1	1	1	2	3	3	2	4	3	4	3	1	2	1	2	1	2	1	0	0
1	1	2	2	1	1	2	1	1	1	1	1	3	1	1	1	2	0	1	1	1	1	0	0	0	0
1	1	1	1	3	1	2	1	3	1	1	1	4	1	4	2	1	0	0	2	1	1	0	2	1	0
5	3	5	5	4	5	5	2	4	5	5	5	4	5	4	4	5	3	3	3	3	3	3	2	3	3
2	1	1	1	2	2	1	1	2	2	2	1	2	2	3	1	1	1	1	1	1	1	1	1	1	1
3	5	1	2	2	1	1	2	4	4	2	2	5	3	1	5	2	1	1	3	1	1	0	0	0	0
4	3	3	5	5	4	4	5	4	3	4	3	4	3	4	4	3	2	2	1	3	3	3	2	2	0
4	3	3	3	5	4	5	4	4	4	5	3	2	3	5	3	3	2	2	2	2	1	2	2	2	0
2	1	1	5	2	1	1	1	3	2	1	3	5	5	3	4	4	2	1	3	2	1	3	1	1	1
4	4	3	3	4	4	4	4	5	5	5	1	5	4	5	5	4	2	2	3	2	1	0	3	2	0
2	3	2	3	3	3	2	4	2	2	2	1	2	2	5	3	2	0	0	1	1	0	1	2	1	0
1	1	1	1	1	2	1	1	1	2	2	1	5	2	1	3	1	1	1	3	1	1	1	0	0	0
4	3	2	4	2	2	1	1	2	1	1	1	3	1	2	1	1	0	0	1	1	0	0	0	0	0
4	4	4	4	4	4	4	3	4	4	4	4	4	4	4	4	4	1	1	2	2	3	2	3	1	0
1	1	1	1	1	1	1	1	2	2	1	1	2	1	2	2	1	1	1	1	1	1	1	1	0	0
3	3	3	4	4	2	1	4	3	3	3	1	3	3	2	4	4	2	1	1	1	0	0	1	0	0
4	4	3	4	4	5	4	4	4	3	4	2	4	3	4	4	4	2	2	3	2	1	3	2	3	1
3	4	3	2	4	4	4	2	4	5	3	3	5	4	5	5	5	1	1	3	2	1	1	2	2	0
3	3	2	2	3	4	2	1	4	5	5	5	4	3	2	4	3	1	1	1	1	1	1	1	0	0
1	1	1	1	1	1	1	1	1	1	1	1	2	2	1	2	1	0	0	2	2	1	0	0	0	0
2	2	2	3	3	3	3	3	2	3	3	1	3	2	3	3	3	1	1	2	2	1	0	2	1	0
2	1	1	4	4	4	4	1	4	4	4	1	4	4	1	4	1	3	3	3	1	0	1	2	0	0
2	1	3	3	1	3	3	3	4	5	4	4	3	4	4	4	4	1	1	1	1	1	1	1	1	1
3	3	3	5	5	4	5	2	5	4	5	1	4	5	3	5	5	1	1	2	2	0	1	1	0	0
3	2	2	1	1	2	2	1	2	2	2	1	4	1	2	2	2	1	1	3	1	2	0	1	1	0
4	4	4	4	4	4	4	5	5	5	5	5	4	5	4	4	5	1	1	1	1	3	1	1	1	0
4	4	4	4	4	4	4	1	3	3	3	2	4	4	3	3	2	1	1	3	3	2	2	1	0	0
4	3	1	2	4	2	1	3	4	4	3	3	5	5	4	5	4	3	2	3	3	1	1	3	1	1
4	3	2	3	4	4	3	4	4	4	4	2	5	3	4	4	3	2	2	3	3	3	2	2	2	0
4	4	4	4	4	4	5	5	5	5	5	1	5	5	5	5	5	2	3	3	3	3	2	2	2	0
1	1	1	1	1	1	1	1	1	1	1	1	1	1	1	1	1	0	0	0	0	0	0	0	0	0
4	4	4	4	5	4	3	4	3	2	3	4	5	3	4	4	4	1	1	2	2	2	1	3	2	0
2	1	1	2	2	3	2	1	2	2	2	2	2	1	1	3	3	0	0	2	1	1	0	1	0	0
3	3	2	4	3	3	3	3	3	4	4	4	5	5	5	5	3	2	2	3	3	3	2	3	1	0
3	3	3	3	3	3	3	2	5	4	3	3	3	3	3	2	4	3	1	1	1	1	0	0	0	0
5	5	5	5	5	5	5	5	5	5	5	3	5	5	5	5	5	3	3	3	3	3	3	3	3	0
5	5	5	5	5	5	5	1	5	5	5	4	5	5	5	5	5	3	2	3	3	2	2	3	2	0
3	3	2	1	2	2	1	1	2	2	3	1	1	4	2	1	1	0	0	0	1	0	0	0	0	0
2	2	2	3	3	2	1	1	1	3	2	1	3	3	3	2	3	2	2	2	2	2	2	2	0	0
4	4	4	3	3	3	3	3	4	4	4	2	5	4	4	4	3	2	1	3	3	3	2	2	2	1
3	2	2	2	2	2	2	2	2	2	2	1	4	4	3	4	4	1	1	3	1	1	1	1	0	0
5	5	2	4	3	5	4	5	5	3	4	5	5	3	5	4	5	2	3	3	0	0	2	3	0	1
5	5	4	4	5	5	3	2	2	3	3	1	5	3	4	3	3	1	3	3	3	2	3	1	3	0
4	4	4	4	4	4	4	2	4	4	4	3	5	5	4	4	4	1	1	3	3	1	1	1	1	0
2	2	1	2	3	4	3	1	1	1	1	1	4	2	1	2	1	0	1	2	1	0	1	1	2	0
3	3	2	2	3	2	2	2	2	1	1	1	3	2	1	2	2	2	1	2	2	2	0	0	1	0
1	1	1	1	2	2	1	1	1	2	1	2	2	2	1	2	1	0	0	1	1	0	0	0	0	0
1	1	1	2	1	2	1	1	1	1	1	1	1	1	1	1	1	0	0	2	0	0	0	0	0	0
5	5	5	5	5	5	5	5	5	5	5	5	5	5	5	5	5	3	3	3	3	3	3	1	3	3
2	2	3	3	3	3	2	2	4	4	3	3	3	3	3	2	2	2	2	2	3	2	3	3	2	0
2	3	1	3	2	3	1	3	1	1	1	1	4	2	1	3	3	0	0	3	2	0	1	0	0	0
2	1	2	5	5	5	4	2	3	3	4	4	5	3	3	5	3	1	1	3	2	2	1	2	1	0
3	3	2	3	1	2	3	2	2	3	3	1	3	2	3	1	2	0	1	2	2	2	1	1	0	0
2	1	2	2	2	2	1	1	1	1	1	1	1	1	1	1	1	0	0	1	1	1	0	0	0	0
2	1	1	1	3	2	2	2	3	3	2	2	3	3	2	2	2	1	1	3	3	1	0	1	0	0
3	3	4	4	4	5	4	4	5	5	5	4	5	5	4	5	4	2	3	3	3	3	3	2	3	1
3	2	2	2	3	2	2	2	2	2	3	1	2	2	3	3	2	1	1	1	1	1	1	2	0	0
1	1	1	1	1	1	1	1	1	2	1	1	5	1	1	1	1	0	0	3	3	0	1	1	0	0
2	2	2	2	2	1	1	1	2	1	1	1	2	2	2	2	1	0	1	1	1	1	1	1	0	0
4	4	2	4	3	4	4	3	2	3	2	4	5	3	4	3	3	1	1	2	1	1	1	1	1	0
4	4	4	4	4	4	3	3	3	4	2	2	4	4	4	5	5	1	1	3	3	3	2	2	1	1
1	2	1	2	1	2	1	2	1	1	2	1	3	2	3	1	2	1	1	2	1	0	0	2	0	0
1	1	1	1	1	1	2	1	1	1	2	1	1	2	1	1	2	0	0	1	1	0	0	0	0	0
5	5	5	4	5	5	5	5	3	3	4	4	5	3	3	5	4	2	0	3	2	1	1	1	1	0
5	5	5	4	5	5	5	4	5	5	5	5	5	5	5	5	5	3	3	3	3	3	3	3	3	3
3	4	1	3	1	4	3	2	5	4	5	4	4	3	4	1	1	3	2	2	2	2	3	1	0	0
4	3	2	3	3	3	5	2	2	4	2	4	4	5	4	4	5	2	2	3	3	3	2	2	1	0
4	4	4	4	4	4	4	4	4	4	4	4	4	3	4	4	4	3	2	3	2	2	3	3	2	2
3	3	2	4	4	4	3	3	4	4	3	1	4	5	4	4	4	3	2	2	3	2	0	3	2	0
4	4	4	4	5	5	5	5	5	5	5	4	5	5	4	4	4	2	2	3	3	3	3	3	2	1
2	2	1	2	1	2	1	1	2	3	2	1	2	2	2	3	1	1	1	1	0	0	1	0	0	0
2	3	1	2	4	4	2	2	2	2	1	1	5	4	3	4	4	2	1	3	3	2	2	1	3	0
4	3	3	3	3	4	2	3	2	2	1	2	4	3	4	4	4	1	2	2	1	0	1	1	1	0
3	2	1	4	3	4	4	4	4	4	4	4	4	4	4	4	4	2	2	2	2	1	1	2	1	2
3	3	3	3	4	5	5	5	5	5	5	5	5	5	5	4	4	3	3	3	3	3	3	3	3	3
3	3	2	3	2	2	2	2	2	4	3	1	5	3	2	4	2	1	2	3	1	1	1	1	0	0
1	1	1	2	1	2	2	2	3	3	3	1	5	3	3	3	2	1	1	3	1	1	1	1	0	0
2	3	2	1	3	3	1	1	1	1	1	3	3	1	3	5	5	0	0	1	0	1	0	0	1	0
3	3	2	1	2	1	1	1	1	1	1	1	1	1	1	3	2	0	0	0	0	0	0	0	0	0
4	5	2	2	5	1	1	1	1	3	3	1	5	5	2	4	2	0	2	3	1	1	1	0	0	0
2	1	2	3	2	1	1	2	1	3	3	2	4	2	2	4	3	0	1	2	0	0	1	1	0	0
4	4	4	5	4	5	5	4	5	5	5	5	5	5	5	5	5	3	3	3	3	3	3	3	3	1
3	3	2	3	2	2	2	2	2	2	1	1	4	2	3	4	3	0	1	3	2	2	3	1	2	0
3	2	2	2	3	2	2	3	3	3	1	1	1	3	3	3	3	2	2	1	3	2	1	1	0	0
4	4	2	3	2	2	2	2	3	2	1	2	3	4	4	4	4	1	2	3	2	2	1	2	2	1
4	4	2	2	4	4	4	4	4	4	3	2	5	4	4	4	2	3	2	3	3	3	2	3	2	0
1	1	1	1	1	1	1	1	1	2	2	1	3	3	1	1	1	1	1	1	0	0	0	0	0	0
1	1	1	2	1	2	1	1	1	2	1	1	3	2	2	2	2	0	2	3	2	2	1	0	0	0
5	5	5	5	5	5	5	5	5	5	5	5	5	5	5	5	5	2	3	3	3	3	3	3	3	3
5	5	5	5	5	5	5	5	3	2	3	2	5	5	5	3	4	0	0	3	3	0	0	1	0	0
3	2	2	5	4	5	5	4	5	5	5	1	5	5	5	5	5	3	3	3	3	1	3	1	3	0
4	3	4	5	5	5	3	5	5	5	5	1	5	5	5	3	3	3	3	3	3	3	2	3	3	0
5	5	3	5	5	5	5	5	5	5	4	2	5	5	5	5	5	3	3	3	3	3	3	3	3	0
3	3	3	3	3	3	4	1	2	1	1	1	2	2	3	3	3	1	1	1	1	1	0	2	2	0
4	4	3	4	5	4	4	4	5	5	5	5	4	3	3	4	4	3	2	2	2	2	3	1	1	1
5	4	1	3	3	4	1	3	1	1	1	1	3	1	1	1	1	0	0	2	1	0	0	0	0	0
5	4	5	5	5	2	3	4	4	5	4	4	4	5	5	5	3	2	2	3	3	2	2	3	2	0
3	3	2	2	3	4	2	2	3	3	3	2	3	2	3	2	2	1	1	1	1	1	1	1	1	0
4	5	4	3	5	4	4	3	4	3	4	5	5	4	4	3	3	2	3	3	3	3	2	2	2	1
3	1	1	2	2	2	1	3	1	1	2	1	1	1	1	2	2	0	0	0	2	2	0	0	0	0
2	1	1	2	2	2	1	3	2	2	2	1	2	3	3	2	2	1	1	1	1	0	1	1	0	0
2	2	1	1	2	1	2	2	2	3	2	2	5	2	2	1	2	0	1	3	1	0	1	1	0	0
5	5	5	5	4	5	5	4	5	5	5	4	5	5	4	5	5	3	3	3	3	2	3	3	3	1
4	4	4	4	4	3	3	3	3	4	3	4	4	4	4	4	4	1	2	3	3	3	1	1	0	1
1	1	2	1	2	3	2	2	1	1	1	1	4	3	4	2	2	0	0	3	2	2	0	1	0	0
1	1	1	1	4	4	2	4	2	2	1	2	4	3	3	1	1	2	1	1	1	2	1	1	0	0
3	2	2	4	1	3	4	4	2	2	4	5	4	4	5	5	2	0	1	3	2	0	1	3	1	1
1	1	2	2	3	1	1	1	3	2	1	2	4	3	3	2	2	0	0	3	1	2	2	1	0	0
5	5	5	5	5	5	5	5	5	5	5	5	5	5	5	5	5	3	3	3	3	3	3	3	3	3
2	2	2	2	2	4	1	2	1	3	2	1	5	1	2	3	2	1	1	3	1	1	0	1	1	0
4	4	4	4	4	4	4	3	4	4	4	4	4	4	5	5	5	3	3	3	3	3	3	3	1	1
5	5	4	5	5	5	4	2	5	5	2	3	5	5	5	5	5	3	3	3	3	3	3	3	3	0
1	1	1	1	1	1	1	1	1	1	1	1	1	1	1	1	1	1	1	0	0	1	0	0	0	0
5	3	3	5	4	5	5	5	4	5	5	5	4	2	4	4	5	2	2	2	2	2	3	1	1	1
5	4	4	5	5	4	5	4	4	4	4	3	5	3	4	4	4	3	3	3	3	2	3	3	1	2
1	3	3	1	3	3	1	3	3	3	3	1	4	2	4	4	1	2	2	1	1	1	1	3	3	0
4	5	3	3	5	5	3	4	5	5	5	5	5	4	5	5	5	2	3	3	3	3	3	3	2	1
2	1	2	2	2	3	3	2	3	3	3	1	4	4	2	2	1	2	2	2	1	0	2	2	0	0
1	1	1	1	1	1	1	1	3	2	1	3	4	3	5	1	1	2	2	2	2	3	3	3	0	0
4	3	2	4	5	5	5	2	5	4	2	2	3	1	4	5	5	2	2	2	3	3	1	3	0	0
3	3	3	3	3	3	3	3	3	3	3	2	3	3	3	3	3	1	1	1	1	1	0	1	0	0
3	3	4	4	5	5	5	1	1	1	4	4	5	1	3	3	3	0	0	2	1	0	0	0	0	0
1	1	1	1	1	1	1	1	1	1	1	1	1	1	1	1	1	0	0	3	0	2	1	0	1	0
1	1	1	1	1	1	1	1	1	1	1	1	1	1	1	1	1	0	0	0	0	0	0	0	0	0
1	1	1	1	1	1	1	2	1	1	1	1	2	1	2	1	1	0	0	1	0	0	0	1	0	0
2	3	1	1	1	1	1	1	1	1	1	1	1	1	1	1	1	0	0	0	0	0	0	0	0	0
2	2	2	2	2	3	2	1	3	4	4	3	3	3	3	3	3	2	2	2	2	2	2	2	1	0
5	5	3	5	5	4	4	5	5	5	5	5	5	5	5	5	5	3	3	3	3	3	3	3	3	3
4	2	2	3	3	4	4	2	4	2	2	2	4	3	3	4	2	1	1	3	2	2	0	1	1	0
5	5	5	5	5	5	5	5	5	5	5	3	5	5	5	5	5	3	3	3	3	3	3	3	2	0
4	1	3	3	3	3	3	2	3	2	3	2	2	2	4	2	2	1	1	1	3	1	1	1	1	0
4	3	3	4	4	3	3	3	4	4	4	4	4	4	4	4	4	3	2	2	3	3	2	2	0	1
3	3	3	4	4	4	4	4	4	4	4	3	4	4	4	2	2	2	2	2	2	1	2	1	2	1
3	2	3	2	2	2	2	2	2	2	2	1	3	2	3	2	2	1	1	1	1	2	1	1	1	0
5	5	5	5	5	5	5	5	5	5	5	5	5	5	5	5	5	3	3	3	3	3	3	3	2	1
2	1	1	1	3	2	1	2	1	1	2	1	4	2	4	3	3	0	0	2	1	0	0	2	0	0
4	2	4	5	5	5	5	3	5	5	5	4	5	4	4	4	4	2	2	3	3	2	3	1	0	1
1	1	1	1	1	1	1	1	1	1	1	1	3	1	1	1	1	0	0	2	0	0	0	0	0	0
4	4	4	5	5	5	5	5	5	5	5	4	4	4	5	4	4	3	2	2	2	1	2	2	2	0
4	3	5	5	4	4	5	1	3	5	3	1	2	4	3	4	5	2	1	0	1	1	1	3	3	0
1	1	1	1	1	1	1	1	1	1	1	1	1	2	1	2	2	0	0	0	1	0	0	0	0	0
4	4	4	5	5	4	4	5	5	5	5	4	5	5	5	5	5	3	3	3	3	3	3	1	2	1
4	5	4	4	5	5	5	5	4	4	4	5	4	4	4	4	5	2	2	2	1	1	2	1	1	1
4	4	4	4	4	4	4	1	4	4	4	1	5	2	2	2	1	2	3	2	2	2	2	0	0	0
2	1	1	1	2	1	1	1	1	1	1	1	1	2	2	2	1	0	0	1	1	0	0	1	0	0
3	2	2	2	2	3	3	4	3	3	3	4	4	4	4	4	4	1	1	1	1	1	1	1	1	0
3	3	3	3	3	3	3	3	3	3	3	3	3	3	3	3	3	1	1	1	1	1	1	1	1	0
1	1	1	1	1	1	1	1	1	1	1	1	1	1	1	1	1	0	0	0	0	0	0	0	0	0
3	3	2	2	2	3	3	1	2	3	3	4	4	5	3	3	5	2	1	2	1	2	2	1	0	0
1	1	1	2	3	1	1	1	1	1	1	1	3	2	4	3	4	0	0	2	2	0	0	0	0	0
4	4	4	4	4	4	3	4	3	2	5	2	5	3	5	2	2	2	1	3	3	2	1	3	1	0
1	1	1	3	1	2	2	3	3	2	3	2	5	2	3	4	2	1	0	3	2	2	1	2	2	0
4	4	4	4	3	5	4	5	3	3	4	2	4	2	3	4	3	1	0	2	2	1	0	0	1	0
5	5	5	5	5	5	5	5	5	4	5	5	4	3	4	4	3	3	2	2	3	2	2	2	1	3
4	4	4	4	4	5	4	4	5	5	5	5	5	5	4	5	4	3	3	3	3	3	3	2	2	2
3	3	3	3	4	3	3	1	1	1	1	2	4	3	2	4	4	2	2	3	1	2	2	1	0	1
4	4	4	4	4	4	4	5	5	5	5	5	5	4	5	4	5	2	3	3	3	3	3	3	1	3
2	2	3	2	3	2	2	2	2	4	3	1	3	3	3	3	3	1	1	2	1	1	0	1	0	1
4	3	2	3	2	4	4	4	3	4	4	2	2	1	4	3	3	1	1	1	1	0	1	1	0	0
1	1	1	1	1	1	1	1	1	1	1	1	4	1	1	1	1	1	0	3	1	0	0	0	0	0
3	3	3	2	2	1	1	1	1	2	1	1	3	2	2	1	1	0	0	2	1	0	0	1	0	0
2	2	2	2	2	3	3	2	2	2	3	1	3	2	3	1	1	1	1	1	1	2	0	1	0	0
2	2	2	2	3	2	2	2	2	2	1	1	3	2	3	2	3	1	1	2	2	2	1	1	1	0
1	1	1	1	1	1	1	1	1	1	1	1	4	1	3	2	1	1	1	2	2	2	0	3	2	0
2	2	1	1	2	1	2	1	1	1	1	1	4	2	1	2	1	0	0	3	0	1	0	0	0	0
4	4	4	4	4	3	4	2	4	4	3	2	4	4	5	4	4	2	2	3	3	1	3	3	2	0
2	2	1	1	1	1	1	2	1	2	2	1	5	1	2	2	1	0	0	3	2	1	0	3	0	0
4	4	3	4	2	4	4	3	5	5	3	4	4	5	3	3	3	1	3	3	2	2	3	1	0	0
1	1	1	1	1	2	1	1	1	1	1	1	1	1	1	1	1	0	0	0	0	0	0	0	0	0
4	3	3	2	3	2	2	1	4	3	3	3	5	2	2	4	3	1	1	1	1	2	0	1	0	0
4	4	4	4	4	4	4	4	4	4	4	4	4	4	4	4	4	1	3	3	3	2	3	3	3	3
1	1	1	1	1	1	1	1	2	2	3	1	3	3	3	1	1	0	2	2	3	2	0	2	1	0
4	4	3	4	5	4	1	1	4	4	4	3	4	4	4	4	4	3	3	3	3	2	2	1	1	0
3	3	2	2	3	3	2	3	1	2	2	1	5	2	3	2	2	1	1	3	2	1	0	1	0	0
3	3	3	1	3	1	1	1	1	5	4	1	4	5	1	5	5	0	0	2	2	2	0	2	2	0
2	2	1	2	1	2	1	1	1	2	2	1	3	1	1	2	1	0	0	1	0	1	0	0	0	0
4	4	4	4	4	4	4	4	4	5	3	4	5	4	4	3	4	3	3	3	3	3	3	3	2	2
3	3	3	4	5	4	4	4	2	2	1	3	3	2	3	4	3	0	1	2	1	1	0	2	0	0
2	2	2	3	3	3	3	2	3	2	2	2	3	2	2	2	2	1	1	1	1	0	1	1	1	1
1	1	1	1	1	1	1	1	1	1	1	1	1	1	1	1	1	0	0	0	0	0	0	0	0	0
1	1	1	1	1	1	1	1	4	2	2	1	3	1	2	1	1	1	0	1	1	0	0	1	0	0
4	4	5	4	4	5	5	3	5	5	4	2	5	5	5	4	4	2	2	2	3	3	3	3	2	1
4	3	3	4	4	4	4	4	3	2	2	2	5	5	5	5	4	1	1	3	3	2	0	2	2	0
4	4	2	3	2	2	2	4	4	5	5	2	5	5	5	5	5	2	3	3	3	3	0	3	2	0
5	5	5	5	5	5	5	1	5	5	5	5	5	5	5	5	5	3	3	3	3	3	3	3	3	0
1	1	1	1	1	1	1	2	1	2	1	1	1	3	1	2	1	0	0	0	0	2	0	1	0	0
4	1	2	3	2	4	2	1	3	3	3	1	5	2	4	3	3	1	3	3	3	2	3	1	1	0
2	2	3	1	5	1	1	1	1	1	1	1	2	2	1	5	5	0	1	1	1	0	2	0	0	0
3	3	3	4	3	3	3	4	3	4	5	5	5	5	4	3	3	2	1	3	0	0	3	1	3	3
3	4	2	3	3	3	4	3	3	3	3	3	4	4	4	4	4	1	1	2	2	1	1	1	0	0
3	3	3	3	2	3	3	3	5	5	5	3	5	4	5	3	5	2	3	3	3	3	3	3	1	0
1	1	1	1	1	1	2	2	1	3	1	3	3	1	1	1	1	0	0	0	0	0	0	0	0	0
3	2	4	4	3	4	4	4	4	4	4	4	5	4	5	4	3	3	2	3	3	2	2	3	1	0
4	4	3	5	5	5	5	1	4	5	5	4	5	3	4	5	3	1	3	3	3	2	3	2	1	3
2	1	1	1	1	2	1	1	1	1	1	1	3	2	1	1	1	0	0	2	2	0	0	1	0	0
4	4	3	4	2	5	3	3	1	1	1	1	3	3	3	4	2	1	1	2	0	1	0	1	0	0
2	2	2	3	4	4	4	3	4	4	1	4	4	4	4	3	4	2	2	2	2	1	2	2	0	0
5	5	5	5	5	5	5	5	5	5	5	5	5	5	5	5	5	3	3	3	3	3	3	3	3	1
1	1	1	2	2	2	1	1	2	1	1	1	1	2	1	1	1	0	1	0	1	0	1	0	0	0
2	2	2	2	2	2	1	1	3	3	3	4	4	5	4	5	4	1	1	2	3	1	1	1	2	1
2	2	3	2	3	2	2	3	2	1	2	2	3	2	3	3	3	0	0	0	1	0	0	0	0	0
2	1	1	2	1	2	1	2	1	2	1	1	3	1	2	2	1	0	0	1	1	0	0	1	1	0
3	2	2	3	2	2	4	1	3	3	1	2	3	2	3	3	2	1	1	1	1	1	1	1	1	0
2	1	1	2	2	2	2	1	1	1	1	1	2	1	1	1	1	0	0	1	0	0	0	0	0	0
4	4	3	4	5	4	4	3	4	4	5	3	5	4	4	5	4	1	1	3	1	1	1	1	2	0
3	2	2	5	3	4	2	5	4	3	3	1	3	4	3	2	3	2	2	1	3	2	3	3	0	0
3	2	1	2	1	2	1	2	1	1	1	1	1	1	1	5	2	0	0	1	0	0	0	0	0	0
1	1	1	1	1	1	1	1	2	1	1	1	1	1	2	1	1	0	0	0	0	0	0	1	0	0
5	5	5	5	5	5	5	2	5	5	5	5	5	5	5	5	5	3	3	3	3	3	3	3	3	3
1	1	1	2	1	2	1	1	2	2	3	1	1	2	3	3	2	1	1	0	0	0	1	1	3	0
2	2	2	3	2	4	2	1	1	3	1	1	4	3	1	3	1	0	0	3	0	0	0	0	0	0
2	2	1	2	2	5	5	5	4	5	5	1	4	5	2	1	2	1	2	3	3	3	3	1	0	1
5	5	4	5	4	4	5	3	4	4	3	3	5	5	4	4	4	2	1	3	2	2	1	2	3	0
3	3	2	4	4	3	2	3	5	5	4	5	3	2	4	3	4	2	2	2	3	3	3	2	1	0
5	5	5	5	5	5	5	5	5	5	5	5	5	5	5	5	5	3	3	3	3	3	3	3	3	0
1	1	1	1	1	1	1	1	1	1	1	1	3	2	1	1	2	0	0	1	0	0	0	0	0	0
5	3	3	4	4	2	4	1	2	3	2	4	4	2	5	4	4	1	1	1	1	1	1	1	1	0
2	3	3	3	3	5	5	3	4	4	4	4	5	5	4	4	3	2	2	3	3	3	2	2	1	1
3	4	4	4	4	4	4	4	4	4	4	4	4	4	4	4	4	2	2	2	2	2	2	2	2	1
4	4	3	3	4	5	5	1	4	3	2	1	5	2	4	5	5	1	1	2	1	0	0	1	2	0
3	3	5	4	4	4	3	3	3	3	3	3	4	4	3	3	3	1	2	2	1	2	1	1	0	0
3	2	1	3	3	2	3	2	3	2	2	2	3	2	3	2	2	1	1	2	1	1	0	1	0	0
3	2	2	2	4	3	3	4	4	4	5	4	5	4	4	4	4	3	2	3	2	2	2	2	0	0
3	3	2	4	4	3	3	3	2	3	3	2	4	2	3	3	2	1	1	2	1	2	2	1	1	0
5	5	3	5	3	3	3	3	4	5	5	3	5	3	4	4	4	2	2	3	2	3	2	2	1	0
3	3	2	3	3	3	2	1	1	2	2	1	3	2	2	5	3	1	0	1	1	0	1	1	1	0
4	4	2	3	4	1	2	3	4	4	1	1	1	4	4	4	3	2	2	3	3	3	3	3	2	0
3	3	3	3	3	3	3	3	3	2	3	2	3	2	3	3	3	2	2	2	2	1	1	1	1	0
3	2	2	1	2	1	1	2	3	3	3	1	3	2	2	3	3	1	1	1	0	1	1	0	0	0
2	1	1	1	1	2	1	1	1	1	1	1	2	1	4	2	1	0	0	2	2	0	0	2	0	0
4	4	4	5	5	3	2	4	4	5	4	3	5	4	4	3	3	1	2	3	2	2	2	2	1	0
3	3	2	4	4	4	4	4	3	2	1	1	4	4	4	4	3	0	1	2	2	2	1	2	0	0
5	5	3	4	4	5	4	3	4	4	5	5	5	4	4	5	4	2	3	3	2	2	3	3	1	2
4	4	3	4	5	4	4	4	4	4	4	4	4	4	4	5	4	2	3	2	2	3	3	3	2	2
1	1	1	1	1	1	1	1	1	1	1	1	1	1	1	1	1	0	0	0	0	0	0	0	0	0
5	5	5	5	5	5	5	1	3	2	2	3	4	3	3	4	4	1	3	3	1	1	1	1	1	0
1	1	1	1	1	2	1	1	1	1	1	1	1	1	3	1	1	0	1	1	1	0	0	0	0	0
1	1	1	1	1	1	1	1	1	1	1	1	1	1	1	1	1	0	0	1	0	0	0	0	0	0
3	3	2	2	3	4	2	3	3	4	2	2	3	3	2	2	2	1	1	1	1	1	1	0	0	0
4	4	4	4	4	3	3	3	4	4	1	1	5	5	5	4	4	1	1	1	1	1	1	1	0	0
4	3	2	3	3	2	3	1	3	3	5	4	2	4	2	1	2	2	1	1	2	2	2	2	0	1
4	4	4	4	4	4	4	4	4	4	4	3	5	4	4	3	3	1	1	3	1	1	1	3	1	0
4	4	3	3	4	2	2	3	3	3	3	4	5	4	5	5	4	1	2	3	2	3	1	3	0	0
4	4	3	1	1	1	2	5	2	4	3	4	5	2	3	5	5	1	3	3	3	0	3	0	3	0
4	3	3	5	3	4	3	4	3	5	4	4	5	3	3	3	2	1	3	3	3	1	3	3	2	2
5	3	2	5	4	3	2	1	2	2	1	1	3	3	2	2	1	1	1	3	2	0	0	1	1	0
1	1	1	1	2	2	1	1	1	2	1	1	2	1	2	2	2	0	0	1	0	0	1	0	1	0
4	4	3	3	3	4	3	3	4	3	3	1	5	3	4	4	3	2	2	3	1	2	1	2	0	0
1	1	1	1	1	2	2	1	1	1	1	1	2	1	1	1	1	0	0	1	1	1	0	0	0	0
2	2	2	2	2	2	2	2	2	2	2	2	2	2	2	2	2	1	1	1	1	2	1	1	1	0
3	2	2	4	2	3	3	4	5	5	5	5	5	4	5	4	3	3	2	3	3	3	3	3	2	0
1	1	1	1	1	1	1	1	1	2	2	2	1	2	2	2	1	1	1	1	1	0	0	1	0	0
4	1	3	3	3	3	2	2	4	4	4	1	5	5	4	1	1	0	2	3	3	3	3	2	2	1
5	4	2	3	3	5	2	5	5	5	5	1	5	4	5	4	3	3	0	3	3	0	0	3	3	0
1	1	1	1	2	2	1	4	4	4	1	3	5	1	4	1	4	2	2	3	3	2	0	0	0	0
1	1	1	1	1	1	1	1	3	3	3	1	1	3	1	1	1	0	0	0	0	0	0	0	0	0
3	2	3	3	3	2	4	3	3	5	5	1	4	2	3	2	1	1	1	2	1	0	0	1	1	0
1	1	1	1	1	1	1	1	1	1	1	1	1	1	1	1	1	0	0	1	0	0	0	0	0	0
5	5	5	4	4	5	5	4	5	5	5	3	5	5	5	5	5	3	1	3	3	0	1	3	3	0
4	4	4	4	4	4	4	4	4	4	4	3	4	4	4	4	4	1	1	3	3	3	1	3	0	0
3	2	2	3	3	3	3	1	2	2	2	1	3	3	2	4	3	1	1	1	1	0	1	0	1	0
3	2	2	2	2	2	2	3	1	3	1	4	2	3	2	4	3	0	1	0	1	0	1	1	0	0
4	5	3	4	3	5	4	2	4	5	4	2	4	4	5	5	4	1	2	2	2	2	2	1	1	0
5	5	5	5	5	5	5	5	5	5	5	3	5	5	5	5	5	3	1	3	3	3	3	3	3	0
1	2	1	2	1	1	2	1	1	1	1	1	1	1	2	1	1	0	0	0	0	0	0	0	0	0
5	5	5	4	5	4	4	5	5	5	4	4	5	5	5	4	4	3	2	3	3	2	2	3	2	2
1	2	1	4	4	4	3	1	2	2	1	1	1	1	2	1	1	1	1	2	2	1	1	1	0	0
5	5	5	5	5	5	5	2	5	5	4	4	3	5	5	1	4	3	3	1	3	1	3	3	2	2
5	5	5	5	5	5	5	5	5	5	5	5	5	5	5	5	5	3	3	3	3	3	3	3	3	3
2	2	1	2	2	3	2	2	2	2	2	1	5	1	1	2	2	0	0	3	1	0	0	0	0	0
3	3	3	3	2	3	3	4	5	4	4	1	4	4	5	3	3	2	1	3	2	2	2	3	2	0
5	4	4	3	4	4	3	5	4	4	5	4	4	3	3	5	5	1	1	2	2	3	2	1	2	0
1	1	1	1	1	1	1	1	1	1	1	1	1	1	1	1	1	1	0	2	1	1	2	1	1	0
2	2	1	2	1	3	2	1	1	1	2	1	1	1	2	3	2	0	0	0	1	1	1	0	1	0
1	1	1	1	1	1	1	1	1	1	1	1	2	1	1	1	1	0	0	1	0	0	0	0	0	0
5	5	3	3	4	4	3	3	5	5	4	5	5	5	5	5	4	3	2	3	2	1	0	2	0	0
4	3	4	4	4	3	4	2	3	4	3	2	4	4	5	2	2	2	2	2	2	3	2	3	1	0
2	4	2	2	3	3	3	5	1	3	2	1	5	1	4	2	1	1	1	3	2	3	2	2	0	0
2	2	2	2	1	1	1	1	1	2	2	1	1	1	2	2	1	1	1	1	1	1	1	1	0	0
3	3	3	3	4	4	4	4	4	4	3	3	5	3	5	4	4	1	2	3	3	3	2	3	2	0
2	2	2	3	2	3	3	2	3	3	4	2	5	5	4	4	4	2	1	3	3	3	1	2	1	0
3	3	2	2	1	4	3	1	2	1	1	1	3	2	1	3	1	1	1	2	2	1	0	0	0	0
4	4	3	4	5	5	5	2	5	5	4	3	5	5	5	4	4	3	3	3	3	3	2	3	2	0
5	4	4	4	5	3	5	3	4	4	5	5	3	3	4	4	5	2	2	1	3	3	3	2	1	2
3	3	3	3	4	4	4	3	1	2	2	1	4	2	4	4	5	0	1	3	2	0	0	2	2	0
4	4	4	4	4	4	4	2	4	4	4	4	3	4	4	4	4	1	1	1	1	1	1	1	0	0
4	4	4	4	4	4	4	5	3	4	4	4	5	4	4	5	5	2	2	3	2	3	3	2	1	1
5	4	5	5	5	4	4	1	4	5	1	5	5	4	4	4	4	2	3	3	2	0	2	2	0	2
5	5	5	5	5	5	5	3	3	3	1	1	4	4	4	5	5	1	1	2	2	1	0	1	1	0
1	1	1	1	1	1	1	1	1	1	1	1	2	1	1	1	1	0	1	1	1	0	1	0	0	0
2	2	2	2	2	2	2	2	2	2	3	1	3	2	2	3	3	2	1	2	2	2	1	2	1	0
2	2	3	3	3	2	2	2	2	2	3	1	2	3	2	3	3	2	2	2	1	2	1	1	1	0
3	3	3	2	2	3	2	2	1	2	4	4	5	3	2	3	4	1	1	3	3	0	1	2	0	0
4	3	3	5	2	5	4	4	2	3	2	1	4	4	3	4	4	2	2	3	2	2	3	0	0	0
5	3	4	5	3	3	2	1	4	5	5	5	5	3	5	4	3	2	3	1	3	2	3	3	2	0
3	3	1	1	1	3	3	1	1	1	1	1	5	1	1	1	2	0	0	3	3	0	0	0	0	0
4	5	3	4	4	4	5	5	5	5	5	5	5	4	4	4	3	1	1	3	2	2	1	1	2	0
1	1	1	1	1	1	1	1	1	1	1	1	1	1	1	1	1	0	1	1	1	0	0	0	0	0
3	3	2	2	2	2	3	2	1	1	1	1	5	3	3	3	2	0	1	3	1	0	1	2	3	0
5	5	3	5	5	5	5	5	5	5	5	5	5	5	3	2	2	2	3	3	3	3	3	3	0	3
5	5	4	4	5	4	4	4	5	5	5	4	5	5	5	5	4	3	2	3	2	2	1	2	1	0
5	5	5	5	5	5	5	5	5	5	5	5	5	5	5	5	5	2	1	3	3	3	2	3	3	1
5	5	3	5	5	5	5	3	3	4	4	1	5	5	5	4	4	2	3	3	2	3	3	3	3	0
1	1	1	1	2	1	1	3	2	1	1	5	5	5	3	4	4	0	0	1	1	1	0	2	0	0
4	3	2	3	4	3	3	3	5	5	3	3	5	4	4	3	4	3	3	3	3	3	3	3	1	0
4	4	5	5	4	3	3	4	4	4	4	4	5	5	5	5	3	2	3	3	2	1	2	3	2	1
5	5	4	4	4	4	5	3	3	3	4	4	5	4	3	4	3	1	1	3	2	1	2	2	1	1
5	5	4	5	4	5	5	1	5	4	4	5	5	4	3	5	3	0	3	3	3	1	3	1	0	0
4	4	4	4	4	4	5	3	5	5	5	5	5	5	5	5	5	3	3	3	3	3	3	3	3	1
4	4	4	4	4	5	4	3	4	4	4	4	4	4	5	4	4	1	2	2	2	2	2	2	2	0
5	5	3	4	4	5	3	5	5	5	5	5	5	5	5	5	3	3	3	3	3	3	3	3	1	1
4	4	4	4	5	5	4	2	4	5	5	2	5	5	5	3	3	2	3	3	3	3	3	3	3	0
5	5	5	5	5	5	5	2	4	4	4	3	5	5	3	5	5	2	2	2	2	2	2	2	1	0
1	1	1	1	1	1	2	1	2	2	2	1	1	1	2	4	2	1	0	2	1	1	0	2	0	0
2	2	3	2	3	3	2	2	3	3	2	1	2	2	3	3	3	1	2	2	2	2	1	2	2	0
4	3	3	3	4	5	5	5	3	4	4	5	5	4	4	4	4	3	3	3	3	3	2	3	0	0
1	1	1	1	1	1	1	1	1	1	1	1	4	1	2	1	1	0	0	2	1	0	0	0	1	0
4	4	5	5	5	5	5	4	5	4	4	4	5	5	5	4	4	3	3	3	3	3	3	3	2	1
2	3	1	2	2	2	2	1	2	3	2	2	2	3	2	2	2	1	1	0	2	1	1	0	0	0
1	1	1	1	1	1	1	1	1	1	1	1	2	1	2	2	1	0	0	1	0	0	0	0	0	0
1	2	1	1	1	1	1	1	1	1	1	1	1	1	1	2	1	0	0	0	0	0	0	0	0	0
5	5	4	5	5	5	4	4	5	5	5	3	5	5	5	5	5	2	3	3	3	3	3	3	2	0
2	2	1	2	1	2	1	1	1	1	1	1	3	1	2	3	2	0	1	1	1	0	0	1	1	0
4	3	3	3	2	3	3	2	4	4	4	5	5	5	4	4	4	3	3	3	3	1	2	1	1	1
5	1	5	5	5	5	5	5	5	5	5	1	5	5	5	5	5	1	0	3	3	3	0	3	2	0
2	2	1	2	1	2	1	1	1	2	2	1	2	1	2	1	2	0	0	1	1	1	1	1	0	0
2	1	1	1	1	1	2	1	1	1	1	1	2	2	1	1	1	1	1	1	1	0	1	0	0	0
5	5	5	5	5	5	5	5	5	5	5	5	5	5	5	5	5	3	3	3	3	3	3	3	3	3
4	3	3	4	3	4	4	4	5	4	4	3	5	5	4	3	3	3	3	3	3	3	2	2	2	1
1	1	1	1	1	1	1	1	3	3	4	3	4	4	3	1	3	1	1	2	1	1	2	1	0	0
1	1	1	1	1	1	1	1	1	1	2	1	5	3	2	1	1	0	1	3	2	1	0	0	0	0
1	1	1	1	1	1	1	1	1	1	1	1	1	1	1	1	1	0	0	0	0	0	0	0	0	0
3	4	4	3	5	4	4	4	5	3	3	2	5	4	5	4	4	1	0	3	3	2	0	3	2	0
1	1	1	1	1	1	1	1	1	1	1	1	3	1	2	1	1	0	0	1	1	0	0	1	0	0
3	3	1	2	2	2	1	2	1	1	2	1	3	3	3	3	2	0	0	3	3	0	0	1	0	0
5	5	5	5	4	4	4	4	5	5	4	5	5	5	5	4	4	3	3	3	2	2	3	3	2	3
3	5	1	3	1	5	5	1	1	2	2	1	5	1	5	5	4	0	2	3	1	0	0	3	0	0
5	5	5	5	5	5	5	3	5	5	5	5	5	5	5	5	5	3	3	3	3	3	3	2	1	0
2	2	1	1	1	1	1	2	2	1	2	1	2	3	1	2	3	1	0	1	2	0	0	1	1	0
4	4	4	4	4	4	4	4	4	4	4	4	4	4	4	4	4	2	2	3	2	2	0	1	0	0
5	5	5	5	5	5	5	5	2	5	5	5	5	5	5	5	5	3	3	3	3	3	3	3	3	1
4	3	3	4	3	3	3	3	5	4	4	4	5	5	4	3	4	3	3	3	3	3	3	3	1	3
1	1	3	3	3	4	4	1	2	1	1	2	5	4	4	1	1	1	0	3	3	0	0	1	0	0
1	1	1	1	1	1	1	1	1	1	1	1	1	1	1	1	1	0	0	0	0	0	0	0	0	0
1	1	1	1	1	1	1	1	1	1	1	1	1	1	1	1	1	2	1	0	3	2	1	2	2	0
1	1	1	1	1	1	2	1	3	3	1	2	4	1	3	1	1	1	2	1	1	0	1	0	0	0
5	5	5	5	5	5	5	5	5	5	5	4	3	4	5	5	5	3	3	3	3	3	3	3	3	2
5	5	3	3	3	2	2	2	3	3	5	1	5	3	3	3	2	3	0	3	3	3	0	2	2	0
1	2	1	1	1	1	2	1	3	2	1	1	2	1	1	1	1	0	0	1	1	0	1	0	1	0
1	1	1	1	1	1	1	1	2	2	3	2	3	3	3	3	3	1	0	2	2	1	1	0	0	0
3	3	3	2	3	3	1	1	1	1	1	3	2	2	3	2	3	1	1	1	0	0	1	2	0	1
5	5	4	4	5	3	4	2	3	5	5	5	5	5	5	5	5	2	2	3	3	2	1	3	1	1
1	1	1	1	1	1	1	1	1	1	1	1	1	1	1	1	1	0	0	0	0	0	0	0	0	0
2	2	1	1	1	2	1	2	1	1	1	1	2	2	2	2	2	0	0	1	1	1	0	1	0	0
3	2	2	2	2	2	3	3	2	3	3	1	3	2	3	2	1	1	1	1	1	1	1	1	0	0
1	1	3	2	4	2	1	1	1	3	1	1	3	2	5	4	4	0	0	1	1	1	0	1	1	0
1	1	1	1	1	1	1	1	1	1	1	1	2	1	1	1	1	0	0	1	0	0	0	0	0	0
4	4	3	2	3	4	3	2	1	2	3	1	5	2	2	4	3	0	1	3	2	0	0	1	0	0
1	1	1	1	1	1	1	1	1	1	1	1	1	1	1	1	2	0	0	0	1	1	0	0	0	0
1	1	1	1	1	1	1	4	5	5	5	5	5	5	5	5	5	2	3	3	2	3	3	3	2	0
5	5	5	5	5	5	5	5	5	5	5	5	5	5	5	5	5	2	3	3	3	3	3	3	1	0
1	1	1	1	1	1	1	1	1	1	1	1	1	1	1	1	1	0	0	0	0	0	0	0	0	0
4	4	4	4	4	4	4	4	4	4	4	4	4	4	4	3	3	2	2	2	2	2	2	2	2	1
1	1	1	1	1	1	1	1	1	1	1	1	1	1	1	1	1	1	0	3	2	0	0	0	0	0
1	1	1	2	2	2	1	2	1	2	3	2	1	2	3	2	1	0	0	1	1	0	0	1	0	0
2	2	1	2	2	2	2	2	3	4	5	2	5	5	4	3	3	1	1	3	3	0	0	1	0	0
4	3	5	3	3	2	3	2	2	5	3	2	5	2	4	4	3	1	1	3	2	0	3	1	0	1
2	2	1	1	1	2	2	1	2	2	2	1	2	2	2	2	2	0	1	1	1	0	0	1	1	0
2	3	1	3	1	3	2	3	2	2	2	2	3	2	2	2	2	1	1	0	1	1	1	0	0	0
5	4	5	5	5	5	5	4	4	5	5	5	5	5	5	5	5	3	3	1	3	3	3	3	3	1
3	3	4	5	5	5	5	2	5	5	5	2	5	5	5	5	5	3	3	3	2	2	3	3	1	1
2	4	5	4	4	4	2	1	4	5	5	4	5	5	5	5	5	3	3	3	2	0	3	3	3	0
2	2	1	3	1	2	1	3	1	1	1	1	1	3	2	3	3	0	0	0	1	0	1	0	0	0
2	1	1	2	1	2	1	1	3	2	1	2	2	3	2	3	2	1	0	2	1	0	1	0	0	0
4	4	2	3	4	4	4	4	3	4	1	3	5	5	3	4	4	2	3	3	3	3	3	1	1	1
2	1	1	1	1	1	1	1	2	2	2	2	2	2	2	2	1	2	1	1	2	2	2	1	1	0
2	2	2	2	2	1	1	1	1	2	2	2	4	3	2	4	2	1	0	3	3	2	0	1	0	0
2	3	1	2	2	1	1	3	3	2	3	1	3	2	2	1	1	1	1	1	2	1	1	1	1	0

## Sheet: Negative
pcl1_memories	pcl2_dreams	pcl3_acting	pcl4_remind	pcl5_reaction	pcl6_think	pcl7_activity	pcl8_trouble	pcl9_interest	pcl10_distant	pcl11_emotion	pcl12_future	pcl13_asleep	pcl14_irritable	pcl15_concentrate	pcl16_alert	pcl17_jumpy	dep1_interest	dep2_down	dep3_sleep	dep4_tired	dep5_appetite	dep6_feelbad	dep7_concentrate	dep8_moveslow	dep9_dead
5	4	4	4	2	5	4	2	5	5	5	4	5	4	5	4	5	3	3	3	2	3	3	3	3	1
4	2	1	2	1	2	4	2	4	4	2	1	5	2	4	3	2	2	1	3	3	2	0	3	1	0
2	1	1	2	1	2	2	1	1	2	2	1	1	2	1	2	1	0	0	0	0	0	1	0	0	0
3	2	3	3	2	1	1	1	1	2	1	1	3	3	3	2	2	0	1	2	2	0	0	1	1	0
1	1	1	1	2	2	2	1	1	2	1	1	1	1	1	1	1	0	0	0	0	0	1	0	0	0
4	2	4	3	5	4	3	4	4	5	5	5	5	5	5	5	5	3	3	3	3	2	3	3	3	0
1	1	1	1	2	1	1	1	1	1	1	1	2	1	1	1	1	0	0	1	2	2	0	0	0	0
4	5	3	3	2	3	1	1	2	4	4	3	5	5	1	3	2	2	2	3	3	2	0	1	2	0
1	1	1	1	1	1	1	1	1	1	1	1	1	1	1	1	1	0	0	1	0	0	0	1	0	0
1	1	1	1	1	1	1	1	1	1	1	1	1	1	1	1	1	0	0	0	0	0	0	0	0	0
2	1	2	1	3	2	2	1	1	2	1	1	3	2	2	2	1	0	1	2	2	2	1	1	0	0
3	1	1	2	2	2	1	1	1	1	1	1	5	2	2	1	1	1	0	3	3	2	0	1	1	0
1	1	1	1	1	1	1	1	1	1	1	1	1	1	1	1	1	0	0	3	1	1	0	0	0	0
1	1	1	1	1	1	1	1	1	1	1	1	1	1	1	1	1	0	0	0	0	0	0	0	0	0
1	3	3	3	3	4	1	1	3	3	4	1	5	3	3	1	3	1	1	3	0	0	1	1	0	0
1	1	1	1	1	1	1	1	1	1	1	1	1	1	1	1	1	0	0	2	0	0	0	0	0	0
1	1	1	1	1	1	1	1	1	1	1	1	1	1	1	1	1	0	0	0	1	0	0	0	0	0
1	1	1	1	1	1	1	1	1	1	1	1	1	1	1	1	1	0	0	0	0	0	0	0	0	0
5	4	4	4	3	3	3	3	4	4	4	3	4	5	5	3	3	1	1	1	1	1	1	2	1	0
1	1	1	1	1	1	1	1	1	1	1	1	1	1	1	1	1	0	0	0	0	0	0	0	0	0
1	1	1	1	1	1	1	1	3	2	2	1	1	1	1	1	1	0	0	0	0	1	1	0	0	0
1	1	1	1	1	1	1	1	1	1	1	1	5	1	1	1	1	0	2	3	3	3	3	3	1	0
1	1	1	1	1	1	1	1	1	1	1	1	1	1	1	1	1	0	0	0	0	0	0	0	0	0
1	1	2	2	1	1	1	1	1	4	3	1	4	1	3	4	4	1	0	3	3	1	0	0	2	0
1	1	1	1	1	1	1	1	1	2	2	1	1	1	1	1	1	0	1	0	0	0	1	0	0	0
2	2	2	2	2	2	2	2	3	1	1	1	3	1	1	2	4	2	2	2	2	2	1	2	0	0
1	1	1	1	1	1	1	1	1	1	1	1	3	1	1	1	1	0	0	1	0	0	0	0	0	0
1	1	1	1	1	1	1	1	1	1	1	1	1	1	1	1	1	0	0	0	0	0	0	0	0	0
3	3	3	3	3	3	3	1	2	2	2	3	3	3	3	3	3	1	1	2	2	1	0	2	1	0
2	2	1	3	2	3	2	4	4	4	4	2	1	4	5	3	2	1	1	0	3	2	0	3	2	0
1	1	1	1	1	1	1	1	1	1	1	1	1	1	1	1	1	0	0	0	0	0	0	0	0	0
3	1	1	3	2	2	1	1	1	1	1	1	3	2	1	2	1	1	1	1	1	1	1	1	0	0
3	2	2	2	1	2	2	2	3	4	2	2	5	3	3	2	2	1	1	3	3	3	2	3	2	0
1	1	1	1	1	1	1	1	1	1	1	1	2	1	1	1	1	0	0	1	0	0	0	0	0	0
2	1	1	2	2	1	2	1	1	1	1	1	3	1	1	2	1	0	0	2	1	0	0	1	0	0
1	1	1	1	1	1	1	1	1	1	1	1	3	1	1	1	1	0	0	2	1	1	0	0	0	0
1	1	1	1	1	1	1	1	1	1	1	1	2	1	1	1	1	0	0	0	0	0	0	0	0	0
5	5	5	5	5	5	5	5	5	5	5	5	5	5	5	5	5	2	3	3	3	2	3	3	3	1
1	1	1	1	1	1	1	1	2	2	1	2	3	1	2	1	2	0	1	0	0	0	1	0	0	0
3	2	1	2	2	4	2	1	4	3	1	4	4	3	5	3	2	2	2	2	3	2	2	2	2	0
3	3	3	1	5	2	1	1	1	1	1	1	5	1	5	3	4	0	0	3	1	0	0	3	0	0
1	1	1	3	1	1	1	2	3	3	3	1	5	2	2	3	1	1	0	3	3	2	0	2	1	0
1	1	1	1	1	1	1	1	3	1	3	1	4	4	4	1	1	3	2	2	2	1	2	2	2	2
2	1	1	1	1	1	1	1	2	3	3	3	4	2	3	2	2	2	1	2	3	0	0	1	0	0
1	1	1	2	1	2	1	1	1	1	1	1	4	4	2	3	1	0	1	3	2	2	0	0	0	0
2	1	1	1	1	2	1	1	1	2	2	1	1	2	1	1	1	0	0	1	1	1	0	0	0	0
2	1	1	1	1	1	1	1	1	1	1	1	2	1	1	1	1	0	0	1	1	0	0	0	0	0
1	1	1	1	1	1	1	1	1	1	1	1	3	2	1	1	1	0	0	0	0	0	0	0	0	0
3	2	1	1	1	3	2	1	1	1	1	1	4	3	2	1	1	0	0	3	0	0	0	0	0	0
2	2	1	2	2	1	1	4	1	5	2	5	5	5	5	5	2	2	2	3	3	2	1	1	0	0
1	1	1	1	1	1	1	1	1	2	1	1	1	2	1	2	1	1	1	0	1	0	0	0	0	0
3	1	2	3	2	3	1	1	1	1	1	1	2	2	1	1	1	0	1	1	2	0	1	1	0	0
1	1	1	1	1	1	1	1	1	1	1	1	1	1	1	1	1	0	0	1	0	0	0	0	0	0
3	3	1	2	2	1	1	1	2	2	1	1	5	2	2	1	1	1	1	3	2	0	0	1	3	0
1	1	1	1	1	1	1	1	1	1	1	3	1	2	1	1	1	0	0	0	0	0	0	0	0	0
3	2	1	3	2	2	2	2	4	2	2	2	4	4	3	2	3	3	0	3	3	1	0	3	3	0
1	1	1	1	1	1	1	1	1	1	1	1	1	1	1	1	1	0	0	0	0	0	0	0	0	0
3	3	2	2	2	3	2	1	2	2	1	2	1	2	2	2	2	0	0	0	0	0	0	1	0	0
4	1	4	4	4	5	1	1	4	5	5	3	5	5	3	1	1	1	2	3	3	3	3	1	0	0
1	1	1	1	1	1	1	1	1	1	1	1	2	1	2	1	1	0	0	1	1	0	0	0	0	0
3	3	3	3	3	3	3	3	3	3	3	3	3	3	3	3	3	0	0	2	2	0	0	1	1	0
4	3	3	2	3	4	3	2	3	4	3	4	4	4	2	4	4	3	2	3	2	3	2	2	2	1
4	3	4	4	5	3	2	4	2	3	1	4	5	3	3	5	4	0	1	3	1	3	0	1	0	0
5	5	3	4	3	2	2	4	5	5	1	5	5	2	4	1	2	1	3	3	3	2	3	3	1	3
4	4	1	5	5	5	5	5	5	5	4	4	5	4	5	1	3	3	3	3	3	2	2	3	1	0
4	4	3	4	4	3	4	4	3	3	3	3	4	4	4	3	3	1	1	2	2	1	1	2	1	0
5	4	4	4	5	5	3	4	4	4	3	3	5	5	4	4	4	2	3	3	3	3	2	3	0	0
1	1	1	1	1	1	1	1	1	1	1	1	1	1	1	1	1	0	1	1	1	0	0	0	0	0
1	2	1	1	1	2	1	1	1	1	1	1	2	1	2	1	1	0	0	1	0	0	0	0	0	0
1	1	1	1	1	1	1	1	1	1	1	1	2	2	2	1	1	0	0	1	1	1	1	0	0	0
1	1	2	1	1	1	1	1	1	1	1	1	2	2	1	2	1	0	1	1	0	0	0	0	0	0
1	1	1	1	1	1	1	1	1	1	1	1	1	1	1	1	1	0	0	0	0	0	0	0	0	0
1	1	1	1	1	1	1	1	1	1	1	1	2	2	2	1	2	0	0	1	1	0	0	1	0	0
1	1	1	1	1	1	1	1	2	2	1	1	2	2	2	1	1	0	0	2	1	0	0	0	0	0
2	2	1	2	2	2	1	1	2	2	1	1	1	3	3	1	1	0	0	0	0	0	0	0	0	0
1	1	1	1	1	1	1	1	1	2	1	1	4	1	2	1	1	1	2	3	2	3	2	1	1	0
1	1	1	2	1	1	1	1	1	1	1	1	1	1	1	1	1	0	0	0	1	0	0	0	0	0
1	1	1	2	2	2	2	2	3	3	3	1	3	2	2	2	1	1	1	1	1	0	2	1	1	0
1	1	1	1	1	1	1	1	1	1	1	1	1	1	1	1	1	0	0	0	0	0	0	0	0	0
1	1	1	1	1	1	1	1	1	1	1	1	1	1	1	1	1	0	0	0	0	0	0	0	0	0
2	1	3	3	3	2	1	2	3	3	4	4	4	4	5	5	3	3	3	3	3	1	2	2	1	0
2	1	2	2	1	2	1	1	1	1	1	1	5	2	2	1	1	0	1	3	2	2	1	0	0	0
1	1	1	2	1	2	2	4	2	2	2	1	1	3	3	1	2	1	1	0	1	0	0	1	0	0
1	1	1	1	1	1	1	1	1	1	1	1	1	1	1	1	1	0	0	0	0	0	0	0	0	0
3	1	3	5	1	3	3	3	4	4	4	5	2	1	2	3	2	2	3	1	2	2	2	3	1	0
2	1	1	1	1	2	1	1	1	1	1	1	1	1	2	1	1	0	0	1	1	0	0	0	0	0
1	1	1	1	1	1	1	1	1	1	1	1	2	1	2	1	1	0	0	2	1	1	0	1	0	0
3	1	1	3	4	2	1	1	4	4	1	4	5	5	5	2	4	3	3	3	3	3	1	2	0	0
5	5	1	3	4	5	5	2	5	2	1	1	4	5	2	1	5	1	2	3	3	3	1	1	1	0
1	1	1	1	1	1	1	1	1	1	1	1	1	1	1	1	1	1	1	1	1	0	1	0	0	0
1	1	1	1	1	1	1	1	2	1	2	1	2	1	2	1	1	1	1	1	1	0	0	1	0	0
2	1	2	2	2	2	1	2	2	1	1	1	2	2	2	1	1	0	0	0	0	0	0	1	0	0
2	1	4	4	4	3	2	2	3	2	2	4	4	4	3	2	3	1	3	1	3	1	3	1	0	3
1	1	1	1	1	1	1	1	1	1	1	1	1	1	1	1	1	0	0	0	0	0	0	0	0	0
1	1	1	1	1	1	1	1	1	1	1	1	1	1	1	1	1	0	0	0	0	0	0	0	0	0
1	1	1	1	1	1	1	1	1	1	1	1	4	1	3	2	2	0	0	1	1	0	0	2	0	0
1	1	1	2	2	1	1	1	1	1	1	1	2	2	2	2	2	0	0	1	1	0	0	0	1	0
2	1	1	2	1	2	1	1	1	1	1	1	3	1	2	1	1	0	1	2	1	1	1	1	0	0
1	1	1	1	1	1	1	1	1	1	1	1	1	1	1	1	1	0	0	0	0	0	0	0	0	0
1	1	1	1	1	1	1	1	1	1	1	1	2	3	2	1	1	0	0	1	1	1	0	0	0	0
5	5	4	4	4	5	5	5	5	5	5	5	5	5	5	4	4	3	3	3	3	3	3	3	3	3
1	1	1	1	1	1	1	1	1	1	1	1	1	1	1	1	1	0	0	0	0	0	0	0	0	0
2	2	1	2	2	1	2	1	1	1	1	1	2	1	1	2	2	0	0	1	0	0	0	0	0	0
1	1	1	1	1	1	1	1	1	1	1	1	1	1	1	1	1	0	0	0	0	0	0	0	0	0
2	2	1	2	1	2	2	1	1	1	1	1	5	1	1	1	1	0	0	3	2	0	0	0	0	0
3	4	4	3	4	4	4	4	4	4	4	3	4	4	4	3	4	0	1	1	0	0	0	0	0	0
4	4	4	2	4	4	4	4	4	4	4	3	5	1	5	1	3	2	3	3	3	3	3	2	3	2
3	2	2	2	2	1	2	2	1	1	1	1	2	4	2	1	2	1	1	1	1	2	0	0	0	0
4	2	1	4	3	1	1	2	4	2	5	3	3	5	4	3	2	3	2	1	2	0	1	2	2	0
1	1	1	1	1	1	1	1	1	1	1	1	1	1	1	1	1	0	0	0	0	0	0	0	0	0
1	1	1	1	1	1	1	1	1	1	1	1	1	1	1	1	1	0	1	0	0	0	1	0	0	0
2	2	2	1	1	2	1	2	1	1	1	1	2	2	1	3	2	0	0	0	0	0	0	0	0	0
1	1	1	1	1	1	1	1	1	2	1	1	2	2	1	1	1	0	0	1	0	0	0	0	0	0
1	1	1	1	1	1	1	1	1	1	1	1	3	1	1	1	1	0	0	2	0	0	0	0	0	0
1	1	1	1	1	1	1	1	1	1	1	1	1	1	1	1	1	0	0	0	0	0	0	0	0	0
2	1	1	3	3	3	3	2	5	5	5	5	5	5	5	5	5	2	2	3	3	1	3	3	1	0
4	3	4	3	5	3	3	2	2	3	3	2	4	2	4	5	4	0	0	1	0	0	0	1	0	0
5	4	5	4	4	4	5	5	5	5	4	4	4	4	5	5	5	3	2	3	3	2	1	2	2	0
1	1	1	1	1	1	1	1	1	2	1	1	1	1	1	1	1	0	0	0	0	0	0	0	0	0
2	1	1	2	1	2	1	1	1	1	1	1	2	2	1	2	2	1	1	1	1	0	0	1	0	0
3	2	3	3	3	3	3	3	4	4	3	3	4	3	4	3	3	1	2	2	2	3	3	3	2	0
1	1	1	3	1	5	1	1	1	1	1	1	3	1	2	1	1	0	0	3	3	3	0	0	0	0
1	1	1	1	1	2	1	1	1	1	1	1	3	1	1	1	1	0	0	1	1	0	0	0	0	0
1	1	1	1	1	1	1	1	1	1	1	1	2	1	1	1	1	0	0	2	1	1	0	0	0	0
1	1	1	4	1	4	2	5	4	4	3	5	2	1	4	1	1	3	3	2	3	3	3	3	3	2
1	1	1	1	1	1	1	1	1	1	1	1	5	1	4	3	2	0	0	3	1	0	0	1	0	0
1	1	1	1	1	1	1	1	1	1	1	1	1	1	1	1	1	0	0	0	0	0	0	0	0	0
1	1	1	1	1	1	1	1	1	1	1	1	1	1	1	1	1	0	0	0	0	0	0	0	0	0
1	1	1	1	1	1	1	1	1	1	1	1	1	1	1	1	1	0	0	3	1	0	0	0	0	0
2	2	2	2	2	3	2	2	2	4	2	1	4	3	2	2	2	1	1	3	3	1	2	1	0	0
1	1	1	1	2	2	2	1	1	1	1	1	4	3	3	1	1	1	1	2	2	1	0	1	0	0
1	1	1	1	1	1	1	1	1	1	1	1	1	1	1	1	1	0	0	0	0	0	0	0	0	0
2	2	1	1	2	1	1	1	1	1	1	1	5	2	2	2	1	0	0	3	3	2	0	0	0	0
1	1	1	3	3	3	1	4	4	4	3	1	4	1	5	3	3	0	0	3	3	2	0	3	1	0
1	1	1	1	1	1	1	1	1	1	1	1	1	1	1	1	1	0	1	1	0	1	1	0	0	0
1	1	1	2	1	2	1	2	1	2	2	1	2	2	2	1	1	0	0	1	1	0	0	0	0	0
2	1	1	1	2	1	4	3	3	4	4	2	2	1	2	2	2	3	2	1	2	1	1	2	1	0
2	2	2	2	2	4	4	2	3	3	1	1	3	2	2	1	1	1	1	2	1	0	2	1	0	0
1	1	1	1	1	1	1	1	1	1	1	1	2	1	1	1	1	0	0	1	1	0	0	0	0	0
1	1	1	1	1	1	1	1	1	1	1	1	1	1	1	3	3	0	0	0	0	0	0	0	0	0
3	2	2	2	2	1	2	2	2	2	2	1	2	1	3	2	2	1	1	1	1	1	1	1	1	0
1	1	1	1	1	1	1	1	1	1	1	1	2	1	1	1	1	0	0	1	1	0	0	0	0	0
1	1	1	1	1	1	1	1	1	1	1	1	1	1	1	1	1	0	0	0	0	0	0	0	0	0
1	1	1	1	1	1	1	1	1	1	1	1	1	1	1	1	1	0	0	0	0	0	0	0	0	0
2	2	2	1	1	1	1	1	1	1	1	1	3	2	2	5	1	0	0	1	0	0	0	0	0	0
3	2	2	2	1	2	2	2	2	2	2	2	1	1	1	1	2	0	0	0	0	0	0	0	0	0
2	1	1	2	1	1	1	1	1	1	1	1	2	1	1	1	1	1	1	1	1	0	1	0	0	0
1	1	1	1	1	1	1	1	1	1	1	1	1	1	1	2	1	0	0	0	0	0	0	0	0	0
1	1	1	1	1	1	1	1	1	1	1	1	1	1	1	1	1	0	0	1	0	0	1	0	0	0
4	4	4	4	3	4	3	2	4	4	3	2	4	3	4	4	4	3	2	2	3	1	1	2	1	1
1	1	1	2	1	1	1	1	2	2	2	1	2	2	2	1	1	1	0	1	1	1	0	1	0	0
1	1	1	2	1	1	1	1	1	1	1	1	1	1	1	1	1	0	0	1	1	0	0	0	0	0
2	2	2	1	1	2	2	1	1	1	1	1	2	2	2	2	2	0	0	1	1	1	0	1	1	0
1	1	1	1	1	1	1	1	1	1	1	1	2	1	1	1	1	0	1	1	1	0	1	0	0	0
2	1	2	3	3	3	2	3	2	3	2	3	3	4	3	2	2	1	1	2	2	2	1	1	1	0
1	1	1	1	1	1	1	1	2	2	1	1	2	2	2	1	1	1	1	1	1	1	0	0	0	0
1	1	1	1	1	1	1	1	1	1	1	1	1	1	1	1	1	0	0	0	0	0	0	0	0	0
4	3	5	3	5	2	5	3	3	5	5	4	5	5	5	4	4	1	3	3	1	1	1	2	3	0
3	2	2	3	3	4	3	2	1	1	1	1	3	1	2	2	3	0	0	1	2	0	0	1	0	0
1	1	1	1	1	1	1	1	1	1	1	1	1	1	1	1	1	0	0	3	1	0	0	0	0	0
1	1	1	1	1	1	1	1	1	1	1	1	1	1	1	1	1	0	0	0	0	0	0	0	0	0
3	2	2	2	1	3	2	2	1	1	1	1	5	4	2	2	2	0	1	3	1	0	0	0	0	0
2	2	1	2	1	1	1	1	1	1	1	1	2	2	1	1	1	1	0	1	1	0	0	0	1	0
1	1	1	1	1	1	1	1	1	1	1	1	2	2	2	1	2	1	1	1	3	0	0	0	0	0
1	1	1	1	1	2	1	1	1	2	1	1	2	2	1	1	1	0	0	1	0	0	0	0	1	0
1	1	1	1	1	1	1	2	1	1	1	1	1	1	2	2	2	0	0	1	0	0	0	1	0	0
2	2	3	2	2	3	1	1	3	2	3	4	4	2	2	3	2	1	1	2	2	1	2	3	0	0
2	2	1	2	1	2	3	2	1	1	2	1	2	2	2	1	2	1	0	2	1	1	0	1	0	0
1	1	1	1	1	1	1	1	1	1	1	1	1	1	1	1	1	1	0	1	1	1	0	0	0	0
3	2	2	2	1	3	2	1	4	3	3	1	4	2	2	1	3	1	0	2	0	0	0	0	0	0
1	1	1	1	1	1	1	1	1	1	1	1	2	2	2	2	1	0	0	1	1	0	0	2	0	0
2	2	1	2	1	2	3	1	1	1	2	1	3	1	2	2	1	1	1	2	1	1	0	1	1	0
2	2	3	2	2	3	2	1	1	2	2	1	2	2	1	1	1	0	1	1	0	1	0	0	0	0
2	1	4	1	4	2	4	4	4	5	5	1	4	3	4	3	1	0	2	2	0	2	2	2	1	0
1	1	1	1	1	1	1	1	2	1	1	1	2	1	1	1	1	0	0	1	1	0	0	0	0	0
1	1	1	3	3	2	2	1	2	2	1	1	2	2	2	1	1	1	1	2	2	2	1	1	1	0
1	1	1	1	1	1	1	1	1	1	1	1	1	1	1	1	1	0	0	0	0	0	0	0	0	0
1	2	3	3	2	2	1	2	2	2	2	3	4	4	4	3	2	1	2	3	2	3	1	2	1	0
2	2	1	1	2	1	2	2	2	2	1	2	2	1	3	1	1	1	1	1	1	0	0	1	0	0
3	3	2	4	3	5	3	3	3	2	3	1	3	3	3	3	3	1	1	1	1	1	1	1	1	0
2	1	1	2	1	2	1	2	1	1	2	1	3	1	4	1	2	0	1	1	1	0	0	3	0	0
1	2	1	1	1	1	1	1	4	1	1	1	4	1	4	1	1	2	0	3	2	1	0	2	2	0
5	4	3	4	5	4	4	5	4	4	4	3	5	5	5	5	4	1	1	1	1	1	1	1	2	2
4	4	3	4	4	4	4	1	5	5	5	5	5	5	5	5	5	3	3	3	3	3	3	2	2	0
2	2	2	2	2	2	2	2	2	2	2	2	2	2	2	2	2	1	1	0	1	0	1	3	1	0
3	3	3	3	3	4	3	4	2	1	1	1	2	2	3	3	3	1	1	1	1	0	0	1	1	0
2	2	1	2	1	2	1	1	2	1	4	1	3	2	1	1	1	0	0	3	2	0	0	0	0	0
1	1	1	1	1	1	1	1	1	2	2	1	2	2	2	1	1	0	0	1	0	0	0	1	0	0
2	2	1	2	2	1	1	1	1	1	1	1	3	1	1	1	1	1	1	1	0	0	0	0	0	0
5	4	4	5	5	5	5	5	5	4	1	4	3	4	5	5	1	2	2	2	2	2	3	3	2	0
1	1	1	1	1	1	1	1	1	1	1	1	1	1	1	1	1	0	0	0	0	0	0	0	0	0
1	1	1	1	1	1	1	1	1	1	1	1	5	1	1	1	1	0	0	3	3	3	0	0	1	0
1	2	1	2	1	1	1	1	1	2	1	1	3	1	1	1	1	1	1	1	1	2	1	0	0	0
4	3	1	5	5	5	4	1	3	1	1	2	3	4	4	3	2	2	2	3	2	1	0	2	2	0
1	1	1	1	1	1	1	1	1	1	1	1	1	1	1	1	1	0	0	0	0	0	0	0	0	0
2	2	2	2	2	2	2	2	3	3	3	3	5	3	1	2	2	1	1	3	2	1	1	0	0	1
1	1	1	1	1	1	1	1	1	1	1	1	5	1	1	1	1	0	0	3	1	0	0	0	0	0
1	1	1	1	1	1	1	1	1	1	1	1	2	1	1	1	1	0	0	0	0	0	0	0	0	0
3	1	1	3	4	4	4	5	4	3	4	1	5	4	4	5	5	2	2	2	2	2	1	2	0	1
1	1	1	1	1	3	1	1	1	1	4	1	4	4	2	4	3	1	0	2	1	0	1	0	1	0
1	1	1	1	1	1	1	1	1	1	1	1	1	1	1	1	1	0	0	0	0	0	0	0	0	0
1	1	1	1	1	1	1	1	1	1	1	1	2	1	2	1	1	1	0	1	1	0	0	1	0	0
2	1	1	1	1	2	1	1	1	2	1	1	1	1	1	2	1	0	0	0	0	0	0	0	0	0
2	2	2	2	2	2	2	2	3	3	4	3	4	1	5	3	4	1	1	2	2	0	1	3	1	0
1	1	1	1	1	1	1	1	1	1	1	1	2	1	1	1	1	1	0	2	0	0	0	0	0	0
1	1	1	1	1	1	1	1	1	1	1	1	5	2	1	1	1	0	0	2	2	2	0	0	0	0
3	3	1	2	2	4	1	1	3	4	3	1	4	4	2	3	1	1	1	2	1	1	0	0	1	0
1	1	1	1	1	1	1	1	1	1	1	1	2	1	1	1	1	0	0	2	1	0	0	0	0	0
1	1	1	1	1	1	1	1	1	1	1	1	3	1	2	1	1	0	0	2	1	0	0	1	1	0
2	2	2	3	2	3	3	2	2	2	2	1	3	3	3	3	2	0	1	2	2	1	1	1	0	0
3	3	3	3	3	3	3	2	3	1	2	2	5	2	2	5	2	0	0	3	3	3	0	0	0	0
1	1	1	1	1	1	1	1	1	1	1	1	1	1	1	1	1	0	1	0	1	1	0	0	0	0
1	1	1	1	1	1	1	1	1	1	1	1	1	1	1	1	1	0	0	1	1	1	0	0	0	0
3	2	2	2	2	4	3	2	1	2	2	4	5	3	2	3	5	0	0	3	1	0	0	0	2	0
5	2	2	3	2	2	2	2	4	5	5	3	3	5	5	1	1	2	2	3	1	0	3	3	3	1
3	5	3	4	1	2	1	1	2	4	5	3	5	2	2	5	4	3	2	3	1	1	1	0	0	1
3	2	2	1	2	2	2	2	5	4	3	4	5	5	5	5	5	3	3	2	2	3	3	3	0	0
1	1	1	1	1	1	1	1	1	2	1	1	2	2	2	1	1	1	1	1	0	1	1	0	0	0
3	2	2	3	3	2	3	1	4	4	3	2	5	2	2	2	1	2	2	3	2	1	1	0	0	0
1	1	1	1	1	1	1	1	1	1	1	1	1	1	1	1	1	0	0	0	0	0	0	0	0	0
1	1	1	1	1	1	1	1	1	1	1	1	1	1	1	1	1	0	0	0	0	2	0	0	0	0
4	3	3	4	3	5	3	4	5	5	5	4	5	4	5	5	5	3	3	3	2	3	3	3	1	1
5	5	5	5	5	4	4	4	5	5	5	4	5	5	5	5	5	3	3	3	3	3	3	3	1	0
5	4	5	5	4	4	3	4	4	4	5	3	5	3	5	3	3	2	2	3	3	2	2	3	2	1
4	4	1	1	1	2	1	1	1	2	1	1	1	1	1	4	2	1	1	0	2	2	0	0	0	0
1	1	1	1	1	1	1	1	1	1	1	1	2	1	1	1	1	0	0	1	0	0	0	0	0	0
1	1	1	1	1	1	1	1	1	1	1	1	1	1	1	1	1	0	0	0	0	0	0	0	0	0
1	1	1	1	1	1	1	1	1	1	1	1	4	1	4	1	1	1	1	1	1	0	1	1	3	0
1	1	1	1	1	1	1	1	1	1	1	1	1	1	1	1	1	1	1	0	0	0	0	2	0	0
2	1	1	1	1	3	2	1	1	3	2	1	5	2	1	3	2	1	1	3	1	1	0	0	0	0
5	5	4	4	4	4	4	1	2	2	3	5	5	1	4	3	3	1	2	3	2	1	3	2	0	1
4	4	3	3	4	4	5	3	4	4	4	5	5	4	4	5	3	2	3	3	3	2	2	3	2	1
1	1	1	1	1	1	1	1	1	1	1	1	1	1	1	1	1	0	1	1	1	1	0	0	0	0
1	1	1	1	1	1	1	1	4	4	1	4	5	5	5	1	1	3	3	3	3	3	3	0	2	0
1	1	1	1	1	1	1	1	1	1	1	1	2	1	1	1	1	0	0	1	0	0	0	0	0	0
1	1	1	1	1	1	1	1	1	1	1	1	1	1	1	1	1	0	0	0	0	0	0	0	0	0
2	2	3	3	3	2	3	1	1	1	3	1	4	3	3	1	4	0	0	3	2	0	0	0	0	0
4	4	2	5	3	5	4	3	5	4	4	2	5	4	5	5	4	3	2	3	2	1	2	2	3	1
1	1	1	1	1	1	1	1	1	1	1	2	2	1	1	2	1	0	1	1	0	0	0	0	0	0
2	2	3	2	1	2	3	1	4	4	3	4	4	2	3	2	2	2	2	3	2	3	2	2	0	1
1	1	1	1	1	1	1	1	1	1	1	1	1	1	1	1	1	0	0	0	0	3	0	0	0	0
1	1	1	1	1	1	1	1	1	1	1	1	2	1	1	1	1	0	0	2	1	0	0	0	0	0
2	3	1	2	1	3	1	1	1	1	1	1	4	3	1	1	3	0	0	2	1	0	0	0	0	0
1	1	1	1	1	1	1	1	1	1	1	1	2	2	1	1	1	0	0	0	1	0	0	0	0	0
3	3	3	3	2	2	2	3	3	3	2	2	3	3	3	2	2	1	1	1	2	2	1	1	0	0
1	1	1	1	1	1	1	1	1	1	1	1	1	1	1	1	1	0	0	0	0	0	0	0	0	0
3	1	2	3	1	2	3	2	4	4	4	4	3	1	4	1	1	1	1	1	1	1	1	1	1	0
5	5	3	5	5	5	5	2	5	5	5	1	1	2	5	5	5	1	1	0	0	0	1	2	2	0
1	2	1	1	1	1	1	1	1	1	1	1	2	1	1	1	1	0	0	0	0	0	1	0	0	0
4	4	3	3	4	4	4	4	4	4	4	4	4	4	4	4	4	1	1	1	1	1	1	1	1	1
1	1	1	1	1	1	1	1	1	1	1	1	2	1	2	1	1	1	0	1	1	1	0	1	0	0
1	1	1	1	1	1	1	1	1	1	1	1	1	1	1	1	1	0	0	0	0	0	0	0	0	0
1	1	1	4	4	5	5	4	4	4	4	4	4	5	4	1	2	0	0	0	0	1	0	1	1	1
2	1	1	1	1	1	1	1	1	1	1	1	1	1	1	1	1	0	0	0	0	0	0	0	0	0
5	5	5	5	3	5	5	1	5	5	5	5	5	5	5	5	5	3	3	3	3	3	3	3	3	3
1	1	1	1	1	1	1	1	1	1	1	1	4	1	2	1	2	1	0	3	3	2	0	0	0	0
1	1	1	1	1	1	1	1	1	1	1	1	1	1	1	1	1	0	0	0	0	0	0	0	0	0
3	3	1	2	2	2	2	2	2	2	2	2	4	2	2	5	3	0	0	3	3	3	0	0	0	0
1	1	1	1	1	1	1	1	1	1	1	1	1	1	1	1	1	0	0	0	0	0	0	0	0	0
1	1	1	1	1	1	1	1	1	1	1	1	1	1	1	1	1	0	0	0	0	0	0	0	0	0
1	1	1	1	1	1	1	1	1	1	1	1	1	1	1	1	1	0	0	0	0	0	0	0	0	0
1	3	3	3	3	3	1	3	3	2	1	3	3	3	3	3	3	1	1	2	1	1	0	1	1	0
2	2	2	3	3	3	2	2	1	1	1	1	3	2	2	1	1	0	1	1	0	0	0	0	0	0
3	2	3	3	3	3	3	2	3	3	3	4	1	1	2	2	1	1	2	0	0	0	2	1	0	0
1	1	1	2	1	1	1	1	1	1	1	1	3	2	1	1	1	0	0	1	0	1	0	0	0	0
1	1	1	1	1	1	1	1	1	1	1	1	2	2	1	1	1	0	0	2	1	1	0	0	0	0
3	1	1	2	1	2	1	1	1	1	1	1	3	1	5	1	1	1	1	2	3	1	1	3	0	0
1	1	1	1	2	1	1	1	1	1	1	1	2	2	2	1	1	0	1	2	2	1	1	0	0	0
1	1	1	1	1	1	1	1	1	1	1	1	1	1	1	1	1	0	0	0	0	0	0	0	0	0
1	1	1	1	1	1	1	1	1	1	1	1	2	1	1	1	1	0	0	1	1	0	0	0	0	0
1	1	1	1	1	1	1	1	1	1	1	1	1	1	1	1	1	0	0	0	0	0	0	0	0	0
2	2	1	2	2	3	2	1	2	3	3	2	4	3	2	5	3	0	1	3	1	1	1	0	0	0
4	2	3	2	2	2	2	1	1	2	1	2	2	1	1	1	1	1	1	2	2	3	1	0	0	0
1	1	1	1	1	1	1	1	1	1	1	1	1	1	2	1	1	0	0	0	0	0	0	0	0	0
1	2	3	3	3	3	4	4	3	3	4	3	2	3	4	4	4	1	2	1	1	0	3	1	1	0
1	3	3	4	1	1	1	3	2	3	3	3	5	5	2	2	2	1	2	3	3	3	2	1	2	1
4	3	4	3	3	4	3	1	4	4	3	2	2	3	3	4	4	2	1	2	2	2	0	1	2	0
1	1	1	1	1	1	1	1	2	2	1	1	2	2	1	1	1	1	0	1	1	0	0	0	0	0
3	3	3	3	3	3	3	3	3	3	3	3	3	3	3	3	3	3	3	3	3	3	3	3	3	0
1	1	1	1	1	1	1	1	5	5	5	1	5	5	5	1	5	3	3	3	3	3	3	3	3	1
1	1	1	1	1	1	1	1	2	1	1	2	3	1	1	2	3	0	1	3	1	0	1	0	0	0
1	1	1	1	1	1	1	1	1	3	1	1	1	1	3	1	3	0	0	0	1	0	0	0	0	0
1	1	1	1	1	1	1	1	1	1	1	1	2	1	1	1	1	0	0	1	1	0	0	0	0	0
1	1	1	1	1	1	1	1	1	1	1	1	1	1	1	1	1	0	0	0	0	0	0	0	0	0
1	1	1	1	1	2	1	1	1	2	1	1	3	2	3	1	3	0	0	1	1	0	0	1	0	0
5	5	5	5	5	5	5	1	5	5	5	5	5	5	5	5	5	3	3	3	3	3	3	3	3	3
1	1	1	1	1	1	1	1	1	1	1	1	1	1	1	1	1	0	0	0	0	0	0	0	0	0
1	1	1	1	1	1	1	1	2	1	1	1	3	2	2	1	1	1	1	3	2	0	1	1	0	0
1	1	1	1	1	1	1	1	1	1	1	1	1	1	1	1	1	0	0	0	0	0	0	0	0	0
5	5	4	4	3	5	5	2	2	1	1	4	5	4	2	4	4	0	1	3	3	2	1	1	2	0
1	2	1	1	1	1	1	1	2	1	1	1	1	2	1	1	1	0	1	1	1	2	0	0	0	0
3	2	1	2	2	1	1	1	4	4	3	5	1	4	2	4	4	2	3	2	3	3	3	3	0	0
2	1	2	2	2	4	2	1	2	2	2	1	1	3	1	2	1	1	1	1	1	2	1	0	0	0
1	1	1	1	1	1	1	1	3	1	2	2	2	2	2	1	1	1	1	1	1	1	1	1	1	0
3	3	3	3	3	4	3	4	3	4	4	2	2	4	4	2	3	2	2	1	2	0	2	2	1	0
1	1	1	1	1	1	1	1	1	2	3	1	1	1	3	1	1	0	0	0	1	0	0	2	1	1
1	1	1	1	1	1	1	1	1	1	2	1	4	1	1	4	1	0	0	3	2	2	0	0	0	0
2	2	1	2	2	3	1	1	3	2	2	1	2	2	2	1	2	1	1	1	1	0	0	1	0	0
2	2	2	3	3	2	3	2	3	4	4	3	4	4	3	2	2	0	1	2	1	2	2	1	0	0
1	1	1	2	1	1	2	1	1	1	1	1	2	1	1	1	1	0	0	2	2	0	0	0	0	0
1	1	3	3	2	2	1	2	1	1	1	1	3	3	3	2	2	0	1	2	1	0	1	1	0	0
2	1	1	3	1	2	2	1	1	2	1	2	1	1	1	2	1	1	1	0	1	0	2	0	0	0
1	1	1	1	1	1	1	1	1	1	1	1	1	1	1	1	1	0	0	0	0	0	0	0	0	0
1	1	1	1	1	1	1	1	1	1	1	1	1	1	1	1	1	0	0	0	0	0	0	0	0	0
1	1	1	1	1	1	1	1	1	1	1	1	1	1	1	1	1	0	0	0	0	0	0	0	0	0
1	1	1	1	1	1	1	1	1	1	1	1	1	1	1	1	2	0	1	1	1	2	0	0	0	0
1	1	1	1	1	1	1	1	1	1	1	1	1	1	1	1	1	0	0	0	0	0	0	0	0	0
2	1	2	2	3	3	2	2	2	2	3	2	4	2	4	2	3	1	1	2	2	1	1	1	1	0
4	4	4	5	4	5	5	3	3	4	5	2	5	4	4	5	3	1	1	3	3	2	1	1	1	0
2	2	2	2	1	1	2	1	2	3	3	1	4	2	2	1	1	3	1	2	1	3	1	1	3	0
2	1	1	3	1	4	2	1	1	1	1	1	1	2	1	1	2	0	0	1	1	0	0	0	0	0
1	1	1	1	1	1	1	1	1	1	1	1	1	1	1	1	1	0	0	0	0	0	0	0	0	0
3	1	3	2	2	2	2	1	2	3	2	2	1	3	2	2	2	0	1	1	1	1	1	0	0	0
1	1	1	1	1	1	1	1	1	2	1	1	1	1	1	1	1	0	0	0	0	0	0	0	0	0
1	1	1	1	1	1	1	1	1	1	1	1	1	2	1	1	1	0	0	1	1	1	0	0	0	0
1	1	1	1	1	1	1	1	1	1	1	1	1	1	1	2	1	0	0	0	0	0	0	0	0	0
4	3	3	3	4	3	2	2	3	3	2	1	5	5	4	5	4	2	2	3	2	2	1	1	0	0
1	1	1	1	1	1	1	1	1	1	1	1	1	1	1	1	1	0	0	0	1	0	0	0	0	0
2	2	1	2	2	1	1	1	4	4	4	3	3	1	5	2	2	2	1	3	3	1	1	3	0	1
2	1	1	1	1	2	1	1	2	1	1	1	1	2	1	2	1	1	0	0	1	0	0	0	0	0
3	3	1	5	5	5	3	3	5	5	5	4	3	5	4	4	4	1	2	0	1	0	2	1	1	0
1	1	1	1	1	1	1	1	1	1	1	1	1	1	1	1	1	0	0	0	0	0	0	0	0	0
3	3	1	1	2	3	2	1	1	1	3	1	4	1	2	1	1	1	1	2	1	2	0	0	0	0
4	3	2	2	1	3	3	1	1	1	2	1	4	2	1	2	1	3	1	3	2	1	0	1	0	0
2	2	3	3	1	3	1	2	1	1	1	1	1	3	1	3	3	0	0	1	1	2	0	0	0	0
1	1	1	1	1	1	1	1	1	1	1	1	1	1	1	1	1	0	0	0	0	0	0	0	0	0
1	1	1	1	1	1	1	1	2	2	1	1	1	1	1	1	1	1	1	1	1	1	0	0	0	0
1	1	1	1	1	1	1	1	4	4	4	1	4	3	3	4	4	2	2	3	3	2	2	2	0	0
3	2	2	2	2	2	2	1	2	2	1	2	1	1	1	2	2	2	2	1	1	0	2	0	0	0
2	2	2	2	2	2	2	2	2	2	2	2	2	2	2	2	2	1	0	1	1	1	1	1	1	0
2	2	3	2	2	3	2	1	2	2	1	1	4	1	3	2	2	0	1	3	1	1	1	0	0	0
1	1	1	1	1	1	1	1	1	1	1	1	1	1	2	1	1	0	0	1	0	0	0	0	0	0
1	1	1	1	1	1	1	1	1	1	1	1	2	1	1	1	1	0	0	1	1	0	0	1	0	0
1	3	2	2	1	1	1	1	1	1	2	2	3	1	1	1	1	0	1	1	1	0	0	0	0	0
1	1	1	1	1	1	1	1	1	1	1	1	1	1	1	1	1	0	1	0	0	0	1	0	0	0
1	1	1	1	1	1	1	1	1	1	1	1	1	1	1	1	1	0	0	2	0	0	0	0	0	0
1	1	1	1	1	1	1	1	1	1	1	1	1	1	1	1	1	0	0	0	0	0	0	0	0	0
4	4	4	4	4	4	4	4	4	4	3	4	5	4	4	4	5	1	1	3	3	3	3	1	1	0
1	1	1	1	1	1	1	1	1	1	1	1	1	1	1	1	1	0	0	1	1	0	0	0	0	0
4	3	3	4	2	4	3	3	3	2	2	3	3	3	4	2	2	1	0	1	1	0	2	2	1	0
1	1	1	1	1	1	1	1	1	1	1	1	1	1	1	1	1	0	0	0	0	0	0	0	0	0
1	1	1	1	1	1	1	1	1	1	1	1	1	2	2	1	1	0	0	1	1	1	1	0	0	0
2	2	1	2	1	2	1	2	2	2	2	2	2	1	1	2	1	0	1	1	0	0	1	0	0	0
1	1	2	2	1	2	3	2	2	2	1	2	2	2	2	2	1	1	1	1	2	1	0	1	0	0
2	2	2	2	2	2	2	2	1	4	4	3	4	1	2	4	2	1	1	1	1	1	1	1	1	0
3	3	3	3	3	3	3	3	3	3	3	3	5	3	3	3	3	1	1	3	1	2	2	2	2	0
2	2	1	2	2	1	2	1	1	1	1	1	5	1	1	2	2	0	0	3	1	0	0	0	0	0
1	1	1	1	1	1	1	1	1	1	1	1	1	1	1	1	1	1	1	0	0	0	0	0	0	0
1	1	1	1	1	1	1	1	3	3	3	1	3	3	3	1	2	1	0	1	1	0	1	2	0	0
2	1	2	2	2	1	1	1	1	2	1	1	1	2	1	1	1	0	1	1	1	1	2	1	0	0
1	1	1	1	1	1	1	1	4	4	3	1	4	4	5	2	2	3	3	3	3	2	1	3	2	0
1	1	1	1	1	1	1	1	1	1	1	1	1	1	1	1	1	0	0	0	0	0	0	0	0	0
1	1	1	1	1	1	1	1	1	1	1	1	4	1	1	1	1	0	0	3	0	0	0	0	0	0
1	1	1	1	1	1	1	2	1	1	1	1	2	1	1	2	1	0	0	1	0	0	0	0	0	0
1	1	1	1	1	1	1	1	3	3	3	2	3	2	3	1	1	2	2	3	2	1	1	2	1	0
4	4	4	4	4	4	4	4	4	4	4	4	4	4	4	4	4	2	2	2	2	2	2	2	2	2
1	1	1	1	1	1	1	1	1	1	1	1	1	1	1	1	1	0	0	0	0	0	0	0	0	0
1	1	1	2	2	2	2	2	2	2	2	1	3	1	2	2	1	1	0	1	2	0	0	2	1	0
1	1	1	1	1	1	1	1	1	1	1	1	1	2	1	1	1	0	0	0	2	0	0	0	0	0
1	1	1	1	1	1	1	1	2	2	2	1	1	2	1	1	1	0	0	0	0	0	0	0	0	0
4	4	1	5	3	4	4	1	2	3	1	1	5	5	1	1	1	1	3	3	3	3	3	0	0	0
3	3	3	3	3	3	3	2	2	3	2	2	4	2	2	2	3	0	1	3	1	3	3	1	0	0
1	1	1	2	1	1	1	1	1	1	1	1	1	1	1	1	1	1	1	0	0	0	0	0	0	0
1	1	1	1	1	1	1	1	1	1	1	1	1	1	1	1	1	0	1	2	2	1	2	0	0	0
1	1	1	1	1	1	1	1	1	1	1	1	1	1	1	1	1	0	0	0	0	0	0	0	0	0
1	1	1	1	1	1	1	1	1	1	1	1	3	1	1	1	1	0	0	1	0	0	0	0	0	0
1	1	1	1	1	1	1	1	3	1	2	3	3	2	2	2	1	0	0	0	0	0	0	0	0	0
2	2	2	3	3	4	3	5	4	4	4	2	5	5	4	4	4	2	2	3	3	3	2	2	1	0
4	3	4	2	3	4	2	1	5	5	5	5	5	5	5	2	2	3	3	3	3	3	3	3	3	1
1	1	1	1	1	4	4	1	1	2	3	1	3	2	1	3	2	0	0	2	0	0	0	0	1	0
1	1	4	3	3	2	1	1	1	1	1	1	3	1	2	1	1	1	0	1	1	0	1	0	1	0
2	1	1	1	1	1	1	1	1	1	1	1	2	1	2	1	2	0	0	1	2	0	0	1	0	0
1	1	1	1	1	1	1	1	1	1	1	1	2	2	1	1	1	0	0	2	0	1	0	0	0	0
3	4	1	4	5	2	1	1	5	5	3	5	4	3	5	4	4	1	1	1	1	1	1	0	0	0
1	1	1	1	1	1	1	1	2	3	1	2	5	3	3	1	1	1	1	3	3	3	1	1	2	0
4	2	4	4	4	4	3	2	4	4	3	4	4	3	4	4	4	1	1	2	2	2	2	2	2	0
1	1	1	1	1	1	1	1	4	4	4	4	4	2	3	4	4	2	2	2	2	2	2	2	1	1
2	2	1	2	2	2	1	2	2	1	1	3	3	3	3	4	1	0	0	2	0	1	0	0	2	0
4	4	4	5	5	3	3	2	3	4	5	5	4	3	2	4	4	2	2	2	2	3	1	0	1	0
4	2	2	4	4	5	3	1	2	2	1	1	3	4	2	4	4	1	1	2	2	1	0	1	1	0
1	1	1	1	1	1	1	1	1	1	1	1	1	1	1	1	1	0	0	1	1	0	0	0	0	0
3	2	1	3	3	5	3	5	4	3	4	2	5	4	5	2	4	2	2	3	3	2	2	2	0	1
1	1	1	1	1	1	1	1	1	1	1	1	1	1	1	1	1	0	0	0	0	0	0	0	0	0
1	1	1	1	1	1	1	1	1	1	1	1	1	1	1	1	1	0	0	0	0	0	0	0	0	0
3	3	3	3	2	3	3	3	2	2	2	2	2	2	2	2	2	0	0	0	0	0	0	0	0	0
1	1	1	1	1	1	1	1	1	1	1	1	1	1	1	1	1	0	0	0	0	0	0	0	0	0
1	1	1	1	1	1	1	1	1	2	1	1	2	2	2	1	1	1	1	2	1	1	2	2	0	0
3	3	3	2	1	1	4	2	2	3	3	1	1	1	1	1	1	0	1	2	2	1	0	1	1	0
1	1	1	1	1	1	1	1	1	1	1	1	1	1	1	1	1	0	0	0	0	0	0	0	0	0
2	1	2	2	1	1	1	1	3	4	1	3	4	4	3	5	3	1	1	3	2	3	2	0	0	0
2	2	2	3	2	2	2	3	3	2	2	3	4	3	3	2	2	1	1	3	2	2	1	2	1	2
2	2	1	1	1	1	1	1	1	1	1	1	2	2	1	1	1	0	0	0	0	0	0	0	0	0
1	1	1	1	1	4	1	1	1	1	1	1	5	1	3	1	1	0	0	3	3	3	0	3	2	0
1	1	1	1	1	1	1	1	1	1	1	1	1	1	1	1	1	0	0	0	0	0	0	0	0	0
2	2	1	1	1	1	1	1	1	1	1	1	1	1	1	1	1	0	0	0	0	0	0	0	0	0
5	5	5	5	5	5	5	5	5	5	5	5	5	5	5	5	5	3	3	3	3	3	3	3	3	3
1	1	1	1	1	1	1	1	1	1	1	1	2	2	1	1	1	0	0	1	1	0	0	0	0	0
4	3	3	3	3	4	4	2	3	3	4	2	4	3	3	3	4	1	1	2	2	1	2	0	0	0
1	1	1	1	1	1	1	1	1	1	1	1	2	1	1	1	1	0	0	0	1	0	0	0	0	0
4	3	3	5	3	4	2	3	2	4	3	4	4	4	4	4	4	1	2	2	2	1	2	2	1	0
3	3	4	2	2	2	2	1	1	2	1	1	4	3	3	1	1	0	0	3	1	0	0	1	0	0
1	1	1	2	1	1	1	1	1	2	1	1	3	2	1	1	1	0	1	2	0	1	1	0	0	0
2	2	3	2	3	2	4	2	3	2	2	2	2	1	2	2	2	0	0	1	1	1	0	1	1	0
1	1	1	1	1	1	1	1	1	1	1	1	1	1	1	1	1	0	0	0	0	0	0	0	0	0
2	1	1	3	1	1	3	1	1	1	1	1	1	2	1	2	1	0	0	0	0	0	0	0	0	0
1	1	1	1	1	1	1	1	1	1	1	1	1	1	1	1	1	0	0	1	1	0	0	0	0	0
2	1	1	1	2	2	1	3	1	1	1	1	3	1	1	1	1	0	0	1	1	0	0	0	0	0
1	1	1	4	4	1	1	2	2	2	1	1	1	1	1	1	1	0	0	3	2	3	0	0	3	0
1	1	1	1	1	1	1	1	1	1	1	1	4	1	3	1	1	0	0	3	0	1	0	0	0	0
1	1	1	1	1	1	1	1	1	1	1	1	2	1	1	1	1	1	0	1	0	0	0	0	0	0
2	2	2	2	4	2	3	4	4	4	5	1	4	5	4	3	3	3	3	2	2	1	2	1	1	1
1	1	1	1	1	1	1	1	1	1	1	1	1	1	1	1	1	0	0	0	0	0	0	0	0	0
3	3	2	3	2	2	2	1	4	4	5	5	5	5	5	4	4	3	2	3	3	3	3	3	2	1
3	3	3	3	3	2	3	5	4	3	4	4	5	5	5	4	4	2	2	3	3	3	3	3	1	0
2	1	1	2	2	2	1	2	2	3	3	2	2	2	2	1	1	1	1	1	1	0	1	1	0	0
2	2	1	2	2	2	1	1	1	1	1	1	1	1	1	1	1	0	0	0	0	0	0	0	0	0
1	1	1	1	1	1	1	1	2	2	1	1	3	2	1	1	1	1	1	1	2	0	1	0	0	0
1	1	1	1	1	1	1	1	1	1	1	1	4	1	1	1	1	0	0	3	3	3	0	0	0	0
1	1	1	1	1	1	1	1	1	1	1	1	1	1	1	1	1	0	0	0	0	0	0	0	0	0
4	4	4	4	4	5	4	4	5	5	4	4	5	4	5	2	1	3	3	3	3	3	3	3	2	3
1	1	1	1	1	1	1	1	1	1	1	1	1	1	1	1	1	0	1	0	1	0	0	0	0	0
3	2	1	2	2	1	1	1	1	1	2	1	1	1	1	1	1	0	0	0	0	0	0	0	0	0
3	2	3	5	2	3	3	2	1	5	4	2	2	3	2	2	1	1	1	1	1	2	1	2	0	0
1	1	1	1	1	1	1	1	1	1	1	1	1	1	1	1	1	0	0	0	0	0	0	0	0	0
2	3	1	3	3	2	1	2	2	3	3	1	4	2	4	3	3	0	0	2	3	1	0	2	1	0
3	1	1	2	2	1	1	1	1	1	3	1	2	3	2	1	1	1	1	3	3	1	0	2	2	0
1	1	1	1	1	1	1	1	1	1	1	1	4	1	3	1	1	0	0	2	2	0	0	1	0	0
5	5	2	5	4	5	5	5	5	5	5	5	5	5	5	3	4	3	3	3	3	3	3	3	3	1
3	4	3	4	4	5	5	4	4	5	4	2	4	3	3	3	4	1	1	2	2	1	1	2	2	0
5	5	5	5	5	5	5	5	5	5	5	5	5	5	5	5	5	3	3	3	3	3	3	3	3	0
1	1	1	1	1	1	1	2	2	1	2	1	1	2	2	3	1	1	1	1	3	1	0	0	0	0
1	1	1	2	1	2	2	1	1	1	3	1	1	2	2	3	1	0	1	0	1	2	0	0	0	0
3	2	2	2	2	3	2	3	2	2	2	1	2	2	2	2	2	1	1	2	2	2	1	0	1	0
1	1	2	1	1	1	1	1	1	1	1	1	2	1	1	1	1	0	0	1	1	0	0	0	0	0
1	1	1	3	1	2	1	1	3	1	1	2	4	3	3	1	2	2	1	2	1	1	2	1	0	0
3	3	2	2	2	3	3	3	3	2	2	2	5	2	4	5	3	1	0	3	3	0	0	2	1	0
1	1	1	1	1	1	1	1	1	1	1	1	1	1	1	1	1	1	1	2	1	1	1	1	0	0
2	1	1	1	2	2	1	2	3	3	3	3	5	5	4	3	3	2	1	3	3	3	3	3	0	1
5	3	4	5	4	4	4	2	2	3	1	4	5	5	4	4	3	1	2	3	2	1	3	3	0	0
2	1	1	3	1	2	2	1	4	4	2	2	3	2	2	4	1	1	1	3	1	1	1	0	0	0
1	1	1	1	1	1	1	1	3	2	1	1	4	1	1	3	1	0	1	1	1	0	1	0	0	0
3	5	3	4	4	2	3	3	3	3	1	1	4	4	3	4	3	1	1	3	3	2	1	1	1	0
2	1	1	2	2	2	2	2	3	2	3	1	1	2	3	1	2	0	1	0	1	0	1	1	0	0
2	2	2	2	2	2	2	1	2	2	2	2	2	2	2	2	2	0	1	1	1	1	0	1	0	0
5	5	3	4	5	5	3	1	2	2	1	3	5	3	2	2	2	1	3	3	1	3	3	0	2	1
3	3	3	2	3	4	4	2	3	4	4	4	4	3	3	3	3	2	2	3	3	2	1	2	0	0
5	5	5	5	5	5	5	5	5	5	5	5	5	5	5	5	5	3	3	3	3	3	3	3	3	3
1	1	1	1	1	1	1	1	1	1	1	1	2	1	2	1	1	0	0	0	0	0	0	0	0	0
4	4	4	3	5	4	2	5	4	5	2	3	5	4	4	5	5	2	1	1	3	3	1	0	0	0
1	1	1	1	1	1	1	1	1	1	1	1	1	1	1	1	1	0	0	0	0	0	0	0	0	0
1	1	1	1	1	1	1	1	1	1	1	1	1	1	1	1	1	0	0	0	0	0	0	0	0	0
4	5	4	5	4	4	4	4	4	4	3	4	5	5	3	4	4	3	2	3	2	1	2	2	0	0
2	1	2	4	2	2	1	1	1	3	3	2	3	3	3	3	2	1	1	2	2	2	3	2	3	0
5	3	2	2	4	2	2	1	2	5	3	2	5	5	4	4	4	2	3	3	2	3	2	3	1	2
2	1	1	1	1	1	1	1	2	2	1	1	2	2	1	1	1	1	1	1	1	0	1	0	0	0
1	1	1	3	1	2	1	1	1	3	3	1	2	3	3	1	1	3	2	1	1	1	2	3	1	0
2	2	2	2	2	3	3	2	2	2	1	1	3	2	2	1	2	1	1	1	1	1	1	1	0	0
1	1	1	1	1	1	1	1	1	1	1	1	1	1	1	1	1	0	0	1	0	0	0	0	0	0
4	3	2	3	3	3	2	2	3	3	4	2	3	3	3	2	2	3	3	3	3	3	3	3	2	2
1	1	1	1	1	1	1	1	1	1	1	1	2	1	1	1	1	0	0	2	0	0	0	0	0	0
4	3	4	4	5	5	4	3	2	4	4	3	4	4	4	4	4	2	2	3	2	2	2	2	2	0
3	1	1	1	1	1	1	3	3	3	3	2	2	1	2	3	2	2	2	2	1	1	2	2	0	1
5	5	4	5	5	4	4	3	4	5	5	1	5	5	5	5	5	1	1	3	2	2	2	2	2	0
5	5	5	5	5	5	5	5	5	5	5	5	5	5	5	5	5	3	3	3	3	3	3	3	3	1
2	2	1	1	1	2	2	1	2	2	1	1	5	2	1	1	1	1	1	3	2	1	0	0	3	0
3	2	1	2	2	2	1	1	1	1	1	2	2	1	1	1	1	1	2	2	1	2	1	0	0	0
1	1	1	1	1	1	1	1	1	1	1	1	2	1	1	1	1	0	0	2	0	0	0	0	0	0
3	5	2	2	2	2	2	1	2	2	2	1	5	1	3	1	2	1	1	3	3	1	1	1	1	0
2	2	1	2	1	1	1	1	1	1	1	1	1	1	1	1	1	0	0	0	0	0	0	0	0	0
2	2	1	2	1	2	2	3	2	1	1	1	1	1	2	1	1	0	0	0	0	0	0	0	0	0
1	1	1	1	1	1	1	1	2	2	2	1	2	2	3	2	1	1	0	2	2	2	1	1	0	0
3	1	3	3	1	1	1	1	3	3	2	1	1	1	2	1	1	2	3	3	3	0	3	1	0	1
3	3	2	3	2	3	3	4	3	3	3	3	4	3	4	2	3	1	1	3	3	2	1	2	2	0
2	2	1	3	2	2	2	1	5	4	3	2	3	5	5	4	3	3	2	2	3	2	3	3	2	0
1	1	1	1	1	1	1	1	1	1	1	1	1	1	1	1	1	1	0	2	2	1	0	1	0	0
5	5	3	5	3	5	5	5	5	5	5	4	5	5	5	5	3	1	1	3	3	2	1	2	2	0
1	2	1	1	1	1	1	1	1	1	1	1	2	1	1	1	1	0	0	1	0	0	0	0	0	0
2	2	4	4	2	4	2	1	4	4	3	3	4	4	4	4	4	1	1	2	1	2	3	2	2	0
3	3	2	4	3	3	3	2	4	4	4	3	4	4	3	3	3	3	2	3	3	3	3	2	3	0
3	2	2	2	2	2	2	2	2	2	2	1	1	1	3	2	3	1	1	1	1	0	1	1	0	1
1	2	1	2	1	2	1	1	5	5	2	1	4	3	4	4	3	1	2	2	1	1	1	1	0	0
1	1	1	1	1	1	1	1	1	1	1	1	1	1	1	1	1	0	0	0	0	0	0	0	0	0
1	1	1	3	1	5	1	5	1	2	4	1	2	2	3	1	1	1	1	1	1	0	0	2	0	0
2	2	2	3	3	3	3	3	2	2	3	1	4	4	3	4	4	1	1	2	2	2	1	1	1	0
2	2	2	2	3	2	2	2	1	1	1	1	1	1	4	3	2	0	0	0	0	0	0	0	0	0
1	1	1	1	1	1	1	1	1	1	1	1	3	1	1	1	1	0	0	1	1	0	0	0	0	0
4	4	3	4	4	4	4	5	5	5	4	3	4	5	4	3	3	2	2	2	2	2	2	2	2	1
1	1	1	1	1	1	1	1	4	4	1	1	4	2	3	1	1	1	1	1	1	2	0	0	0	0
1	1	1	1	1	1	1	1	1	1	1	1	1	1	1	1	1	0	0	2	2	0	0	0	0	0
2	1	1	2	1	1	1	1	1	1	1	1	1	1	1	1	1	0	0	0	0	0	0	0	0	0
1	1	1	1	1	1	1	1	1	1	1	1	1	1	1	1	1	0	0	0	0	0	0	0	0	0
1	1	1	1	1	1	1	1	1	1	1	1	1	1	1	1	1	0	0	1	1	0	0	0	0	0
3	3	2	3	3	3	2	1	3	3	3	2	2	3	3	3	3	1	1	3	2	3	0	2	1	0
4	4	4	5	4	4	4	3	2	3	1	3	4	3	3	4	2	1	0	1	1	1	0	1	0	0
1	1	1	1	1	1	1	1	1	2	1	1	2	1	2	1	1	0	0	1	1	1	0	1	1	0
3	3	1	1	1	1	2	1	1	1	1	1	1	1	1	2	1	0	0	0	1	0	0	0	0	0
1	1	1	1	2	1	1	1	1	2	1	1	2	2	2	1	1	1	1	1	2	1	1	1	0	0
3	3	3	3	3	3	3	2	5	5	4	4	3	3	3	2	2	0	1	1	1	0	1	1	0	0
2	1	1	2	2	1	1	1	2	2	1	1	1	2	2	1	1	3	1	0	0	0	1	0	0	1
4	4	4	4	4	5	5	5	4	4	3	2	5	5	5	4	4	0	1	3	3	2	0	2	2	0
4	4	4	4	3	4	4	1	4	4	5	4	4	4	5	2	1	2	2	3	2	0	1	1	2	1
1	1	1	1	1	1	1	1	1	1	1	1	1	1	1	1	1	0	0	0	0	0	0	0	0	0
2	3	1	3	3	5	1	1	2	3	2	5	2	4	1	4	2	2	2	1	3	2	1	3	0	0
1	1	1	1	1	1	1	1	1	1	1	1	1	1	1	1	1	0	0	0	0	0	0	0	0	0
1	1	1	1	1	1	1	1	1	1	1	1	1	1	1	1	1	0	0	3	1	0	0	0	0	0
1	1	1	1	1	1	1	1	1	1	2	1	2	1	2	1	1	0	0	1	0	0	0	0	0	0
2	2	1	3	1	3	3	1	1	2	1	1	1	1	2	1	1	0	1	1	0	0	0	0	0	0
1	1	1	1	1	1	1	1	1	1	1	1	1	1	1	2	1	0	0	2	2	0	0	0	0	0
2	1	1	3	1	2	2	1	1	1	1	1	4	2	1	1	1	0	0	3	1	1	0	0	0	0
2	2	1	2	1	1	1	1	1	1	1	1	1	1	1	1	1	1	1	1	0	0	0	0	0	0
1	1	1	1	1	1	1	1	1	1	1	1	1	1	1	1	1	1	0	1	3	3	0	0	0	0
2	1	1	1	1	1	1	1	1	1	1	1	5	1	1	1	1	2	0	3	2	1	0	0	0	0
5	5	2	2	3	1	1	1	4	1	4	1	5	2	1	5	2	3	0	3	1	0	0	0	0	0
1	1	1	1	1	1	1	1	1	1	1	1	1	1	1	1	1	1	0	0	1	0	0	0	0	0
2	1	1	2	2	2	1	2	2	3	4	4	5	4	3	4	2	2	1	3	2	2	2	2	0	1
1	1	1	2	1	2	2	1	1	1	1	1	2	1	1	1	1	1	1	1	0	0	1	0	0	0
3	2	2	3	4	4	4	2	4	4	4	4	4	5	4	1	1	1	3	2	1	0	2	1	1	2
4	4	4	4	4	4	4	4	4	4	4	4	4	4	4	4	4	3	3	3	3	3	3	0	0	0
2	2	2	3	2	2	2	2	2	2	2	2	3	2	2	2	2	1	1	3	2	1	1	1	0	0
1	1	1	1	1	1	1	1	2	1	1	1	3	1	1	1	1	0	1	2	2	0	0	0	0	0
3	2	2	2	2	3	1	3	1	1	1	1	4	1	3	1	1	0	0	2	0	0	0	0	0	0
4	4	5	5	2	5	5	2	5	5	5	3	4	4	5	5	3	2	2	3	2	2	3	1	2	0
1	1	1	1	1	1	1	1	1	1	1	1	1	1	1	1	1	0	0	0	0	0	0	0	0	0
1	1	1	1	1	1	1	1	1	1	1	1	1	1	1	1	1	0	0	0	0	0	0	0	0	0
1	1	1	1	1	1	1	1	1	1	1	1	4	1	1	1	1	0	0	3	3	2	0	0	0	0
3	3	2	2	3	2	2	1	2	1	1	1	4	2	2	3	3	1	1	3	2	0	1	0	0	0
1	1	1	1	1	1	1	1	1	2	1	1	1	1	1	2	1	0	0	1	1	0	0	0	0	0
1	2	2	2	2	2	1	2	2	2	2	2	4	4	3	3	3	1	1	3	2	3	2	1	0	0
4	4	4	5	5	5	4	4	5	5	5	5	5	4	4	4	4	3	3	3	2	1	3	3	3	1
1	1	1	2	1	2	2	1	1	2	1	1	1	1	1	1	1	0	1	0	0	0	1	0	0	0
1	1	1	1	1	1	1	1	1	1	1	1	1	1	1	1	1	0	0	0	0	0	0	0	0	0
1	1	1	1	1	1	1	1	1	1	1	1	2	3	3	3	1	0	0	0	0	1	0	1	0	0
1	1	1	1	1	1	1	1	1	1	1	1	1	1	1	1	1	0	0	0	0	0	0	0	0	0
1	2	2	2	4	1	2	5	2	2	3	1	5	4	4	4	4	2	2	3	3	2	3	3	1	3
1	1	1	1	1	1	1	1	1	1	1	1	1	1	1	1	1	0	0	0	0	0	0	0	0	0
1	1	1	1	1	1	1	1	5	5	1	1	5	4	5	1	1	3	3	3	3	3	1	3	0	0
2	1	2	2	1	1	1	1	1	1	1	3	3	2	2	1	2	0	0	3	3	3	0	3	0	0
3	3	3	3	3	3	3	3	3	3	3	3	3	3	3	3	3	1	2	2	1	3	1	0	1	0
1	1	1	1	1	1	1	1	1	1	1	1	2	1	1	1	1	0	0	1	0	0	0	0	0	0
1	1	1	1	1	1	1	1	1	1	1	1	1	1	1	1	1	0	0	0	0	0	0	0	0	0
1	1	1	1	1	1	1	1	1	1	1	1	1	1	1	1	1	0	0	0	0	0	0	0	0	0
1	1	1	1	1	1	1	1	1	1	1	1	3	2	2	2	2	0	0	1	1	0	0	1	0	0
3	1	2	3	3	4	4	3	4	4	3	3	4	4	4	2	2	0	1	2	0	2	3	1	0	1
1	1	1	1	1	1	1	1	3	2	1	1	3	2	3	3	3	1	1	1	1	0	1	3	0	0
1	1	1	1	1	1	1	1	1	1	1	1	1	1	1	1	1	0	1	0	0	1	1	0	0	0
1	1	1	1	1	1	1	1	1	1	1	1	1	1	1	1	1	0	0	2	0	0	0	0	0	0
2	5	4	4	4	4	4	2	3	3	2	3	5	3	3	4	4	2	3	3	2	1	3	2	0	1
1	1	1	1	1	1	1	1	1	1	1	1	1	1	2	1	1	0	0	0	1	0	0	1	0	0
3	1	3	2	2	4	2	2	4	4	4	3	5	5	4	2	1	1	1	3	2	1	3	1	1	0
1	1	1	1	1	1	1	3	3	2	1	1	1	1	3	2	1	2	1	0	1	0	0	2	0	0
3	3	3	4	5	3	2	2	4	1	1	3	5	2	2	5	5	1	0	2	3	3	0	0	1	0
3	3	1	3	3	3	3	1	2	2	2	2	4	3	2	3	3	1	1	3	3	0	1	1	1	0
1	1	1	1	1	1	1	1	1	1	1	1	3	1	1	1	1	0	0	2	1	0	0	0	0	0
3	4	2	4	4	3	3	1	1	2	2	1	4	3	4	3	1	0	0	1	1	1	0	2	1	0
1	1	1	1	1	1	1	1	2	2	1	1	2	2	2	1	1	0	0	1	1	0	1	0	0	0
3	4	3	5	1	1	4	1	5	4	4	5	5	4	4	5	1	1	2	3	1	2	1	0	0	0
2	1	3	2	3	3	2	1	1	3	3	1	1	3	2	3	1	0	0	0	1	1	1	0	0	0
1	1	1	1	1	1	1	1	1	1	1	1	1	1	1	1	1	0	0	0	1	0	0	0	0	0
3	2	2	3	4	4	5	4	1	3	3	1	2	3	4	4	5	1	0	1	1	0	0	3	0	0
4	4	3	3	3	2	2	2	3	3	2	3	3	1	2	3	2	1	2	1	0	2	1	2	1	3
1	1	1	1	1	1	1	1	1	1	1	1	1	1	1	1	1	0	0	1	1	1	1	0	0	0
1	1	1	1	1	1	1	1	1	1	1	1	3	3	2	3	1	1	0	1	1	1	0	0	0	0
2	1	1	2	2	3	1	1	1	1	2	1	4	4	3	1	2	1	1	2	2	0	0	2	1	0
1	1	1	1	2	1	3	2	1	1	1	1	2	1	1	1	1	0	0	0	0	0	0	0	0	0
2	2	1	2	1	3	1	1	1	4	4	1	4	4	4	4	3	1	2	3	2	1	0	1	1	0
1	1	2	1	1	1	1	1	1	2	2	1	2	2	1	1	1	0	0	1	1	0	0	0	0	0
5	4	5	4	4	5	5	1	1	1	1	1	2	2	2	1	1	0	0	0	1	1	3	1	0	0
2	1	3	4	4	5	5	5	5	3	4	1	3	5	5	3	5	2	1	2	3	2	1	3	2	0
5	5	5	5	5	5	5	5	5	5	5	1	5	5	5	5	5	3	3	3	3	3	3	3	3	0
1	1	1	1	1	1	1	1	1	2	1	1	1	1	1	1	1	0	0	0	0	0	1	0	0	0
1	1	1	1	2	2	2	1	1	3	2	2	3	3	4	4	3	2	2	2	1	1	2	1	1	1
1	1	1	1	1	1	1	1	1	1	1	1	1	1	1	1	1	0	0	0	0	0	0	0	0	0
5	4	3	4	4	5	3	1	4	5	5	4	5	3	5	2	2	2	3	3	3	1	3	1	3	0
2	1	1	1	1	2	2	1	2	1	2	2	3	2	3	1	1	0	2	3	2	2	0	2	2	0
1	1	1	1	1	1	1	1	1	1	1	1	1	1	1	1	1	0	0	0	0	0	0	0	0	0
2	2	3	3	2	2	2	2	2	3	4	3	2	3	3	3	2	1	3	3	3	3	3	2	2	1
3	4	3	4	3	3	3	3	3	3	3	2	5	4	4	3	3	1	1	3	2	1	1	1	1	1
2	2	2	3	2	2	2	2	3	3	2	3	3	3	3	2	2	1	2	3	2	2	2	2	2	1
1	1	1	1	1	1	1	1	1	1	1	1	2	1	1	1	1	0	0	0	3	3	0	0	0	0
1	1	1	1	1	1	1	1	1	1	3	3	3	2	3	1	1	0	1	2	1	0	1	1	0	0
4	3	4	4	5	5	5	4	3	2	2	3	5	4	4	4	5	3	3	3	3	3	2	2	2	0
1	1	1	1	1	1	1	1	1	1	1	1	1	1	1	1	1	0	0	2	2	2	0	0	0	0
3	4	3	4	3	4	4	4	4	5	4	4	5	4	5	4	4	2	2	2	2	0	2	3	0	2
3	2	2	3	3	2	3	2	3	2	1	1	3	4	3	1	1	1	1	3	1	0	0	1	0	0
2	2	2	1	2	2	1	2	2	2	4	3	5	2	5	2	2	0	1	2	1	0	1	3	2	0
5	4	4	4	4	3	3	2	3	3	2	2	2	3	2	3	2	2	2	3	3	3	2	2	1	1
3	2	2	4	4	4	1	1	3	3	5	2	5	2	3	3	5	1	2	3	3	3	1	1	1	1
1	1	1	2	1	1	1	1	1	1	1	1	1	1	1	1	1	0	0	3	0	0	1	0	1	0
5	5	5	5	5	5	5	1	5	5	5	5	5	1	5	5	5	3	3	3	3	3	3	3	3	3
4	2	2	2	3	3	2	2	3	3	4	2	4	2	4	4	3	1	1	2	2	1	1	2	2	0
1	1	1	1	1	1	1	1	1	1	1	1	1	1	2	1	1	0	0	0	0	0	0	0	0	0
1	1	1	3	1	2	1	1	1	1	1	1	4	1	1	1	1	0	0	2	1	0	0	0	0	0
3	1	1	1	1	1	1	1	1	1	1	1	4	4	4	2	3	0	1	1	1	1	2	1	0	0
3	4	3	3	1	2	2	1	2	2	1	1	5	3	4	2	4	1	2	3	2	3	3	2	1	0
3	1	1	3	1	3	1	1	3	1	1	1	5	1	1	3	2	0	0	2	0	1	2	0	0	0
2	4	1	1	2	1	2	1	2	2	1	1	2	3	2	1	1	1	0	1	1	0	1	0	0	0
2	1	1	1	2	2	1	1	2	2	2	1	2	1	2	1	1	1	1	1	1	0	1	0	0	0
1	1	1	1	1	1	1	1	1	1	1	1	1	1	1	1	1	0	0	0	0	0	0	0	0	0
2	1	1	2	1	2	2	1	1	1	1	1	2	2	1	1	1	0	1	2	1	0	1	0	1	0
1	1	1	1	1	1	1	1	1	1	1	1	2	1	1	1	1	0	0	1	0	0	1	0	0	0
1	1	1	1	1	1	1	1	1	1	1	1	1	1	2	1	1	0	0	0	0	0	0	1	0	0
1	1	1	1	1	1	1	1	1	1	1	1	3	2	1	1	1	0	0	2	1	0	0	0	0	0
5	5	4	5	3	4	3	2	4	4	3	3	5	4	5	3	3	3	3	3	3	2	3	3	2	0
3	2	1	1	1	3	1	1	1	2	1	1	2	1	1	1	1	2	0	3	3	2	0	1	0	0
1	1	1	1	1	1	1	1	1	1	1	1	4	1	1	1	2	0	1	3	1	0	0	0	0	0
1	1	2	1	3	1	1	1	3	3	2	2	1	2	2	2	3	2	0	0	2	1	1	2	0	0
2	1	3	3	3	2	2	3	3	2	1	1	1	2	2	1	2	1	2	1	2	2	0	0	0	0
5	5	3	3	4	3	3	2	4	5	5	2	5	2	4	4	5	1	1	3	2	2	1	2	0	0
5	5	1	5	1	2	5	2	1	1	1	1	2	1	1	4	1	0	3	3	0	0	3	0	0	0
1	1	1	1	2	1	1	1	3	3	3	1	5	3	3	1	1	1	1	3	3	0	1	0	1	0
1	1	1	1	1	1	1	1	1	1	1	1	1	1	1	1	1	0	0	0	0	0	0	0	0	0
1	1	1	1	1	1	1	1	1	1	1	1	1	1	2	1	2	0	0	0	1	0	0	2	1	0
1	1	1	1	1	1	1	1	1	1	1	1	1	1	1	1	1	0	0	0	0	0	0	0	0	0
1	1	1	1	1	1	1	1	1	1	1	1	1	2	2	3	3	0	0	0	0	1	0	1	0	0
2	1	1	2	1	1	1	1	2	2	1	1	3	1	2	1	1	1	1	2	0	2	1	1	1	1
4	4	4	4	4	4	4	3	1	3	1	1	5	1	5	3	3	1	1	3	2	1	0	2	0	0
2	1	1	1	1	3	1	1	3	2	3	1	3	3	3	3	2	0	1	2	1	1	1	1	0	0
2	2	2	2	2	2	2	2	2	2	2	2	4	1	3	1	1	1	1	2	2	2	1	1	1	1
1	1	1	1	1	1	1	1	1	1	1	1	1	1	1	1	1	0	0	0	0	0	0	0	0	0
1	1	1	1	1	1	1	1	1	1	1	1	1	1	1	1	1	0	0	0	2	0	0	0	0	0
1	1	1	1	1	1	1	1	2	2	2	1	4	3	2	2	1	2	1	3	2	2	1	2	0	0
4	5	2	2	3	2	2	3	2	4	4	1	5	3	3	4	2	1	1	3	2	1	0	1	1	0
2	1	1	2	1	2	1	1	2	2	2	2	2	3	3	3	3	2	1	1	2	2	0	2	1	0
1	1	1	1	1	1	1	1	1	1	1	1	1	1	1	1	1	0	0	0	0	0	0	0	0	0
1	1	1	1	1	1	1	1	1	1	1	1	2	1	2	2	1	0	0	1	1	0	0	3	1	0
5	3	4	4	4	4	2	2	4	5	5	3	5	4	5	4	4	3	2	3	3	2	2	2	2	1
1	1	1	1	1	1	1	1	1	1	1	1	1	1	1	1	1	0	0	0	0	0	0	0	0	0
3	2	2	4	4	4	4	4	5	5	5	2	2	4	4	4	4	3	2	3	3	3	1	1	2	0
3	4	4	2	4	4	2	2	2	4	5	5	5	5	4	5	5	1	1	3	3	2	2	2	0	0
4	4	4	4	4	4	3	3	4	3	3	4	5	3	4	4	4	2	2	3	3	2	1	1	1	0
4	3	3	5	4	5	3	3	4	4	5	3	5	4	5	4	4	2	2	3	3	3	1	3	3	0
3	3	3	2	2	1	1	2	1	2	1	1	3	2	2	4	3	1	1	1	1	1	0	0	1	0
4	5	4	4	4	4	4	1	1	4	1	1	4	4	4	5	5	1	0	3	2	2	1	2	0	0
1	1	1	3	1	2	1	1	4	3	4	4	3	2	3	1	3	2	1	1	1	1	2	1	0	0
1	1	1	1	4	1	1	1	3	3	3	1	5	5	3	3	4	1	1	2	1	1	1	1	0	0
1	1	1	1	1	1	1	1	1	1	1	1	1	1	1	1	1	1	1	2	2	2	1	1	0	0
1	1	1	1	1	1	1	1	1	1	1	1	1	1	1	1	1	0	1	0	0	0	0	0	0	0
5	4	4	4	5	5	5	2	4	4	5	2	4	3	4	5	4	3	3	2	3	3	2	2	0	1
4	3	2	3	4	4	4	3	3	3	2	2	3	4	3	5	4	2	1	1	1	2	2	2	2	2
1	1	1	3	1	1	1	2	4	2	1	1	2	2	2	1	1	0	1	1	0	0	0	2	0	0
1	1	1	1	1	1	1	1	1	4	3	1	1	1	1	1	1	1	2	3	3	3	3	1	0	2
2	2	3	3	2	2	2	3	3	4	4	2	3	3	3	2	2	1	1	2	1	2	1	2	0	1
1	1	1	1	1	1	1	1	1	1	1	1	1	1	1	1	1	0	0	0	0	0	0	0	0	0
1	1	1	1	1	1	1	1	1	1	1	1	1	1	1	1	1	2	2	2	1	1	1	1	0	0
2	1	1	2	3	2	2	1	2	2	2	1	2	3	2	2	2	1	1	1	1	1	0	0	0	0
1	1	1	1	1	1	1	1	1	1	1	1	1	1	1	1	1	0	0	0	0	0	0	0	0	0
1	1	1	1	1	1	1	1	1	1	1	1	1	2	1	1	1	0	0	0	1	0	0	0	0	0
2	2	2	3	3	3	2	2	2	2	2	1	3	2	3	3	3	1	1	2	2	2	1	2	2	0
1	1	1	1	1	1	1	1	1	1	1	1	5	1	2	1	1	0	0	3	2	0	0	0	0	0
4	4	2	4	5	4	5	5	5	4	5	4	5	5	5	5	5	3	3	3	3	3	0	3	2	0
1	1	1	1	1	1	1	1	1	2	3	1	2	4	3	3	1	0	1	1	1	0	0	1	0	0
1	1	1	1	1	1	1	1	1	1	1	1	1	1	1	1	1	0	0	0	0	0	0	0	0	0
1	1	1	1	2	1	1	1	1	1	1	1	1	2	1	2	2	0	0	0	1	0	0	0	0	0
1	1	1	1	1	1	1	1	1	1	1	1	2	2	2	2	2	0	0	1	1	0	0	1	1	0
1	1	1	1	1	1	1	1	1	1	1	1	1	1	1	1	1	0	0	0	0	0	0	0	0	0
1	1	1	1	1	1	1	1	1	1	1	1	1	1	1	1	1	0	0	0	0	0	0	0	0	0
1	1	1	1	1	1	1	1	1	1	1	1	2	1	2	1	1	0	0	1	1	0	0	0	0	0
1	1	1	1	1	1	1	1	1	1	1	1	1	1	1	1	1	0	0	0	0	0	0	0	0	0
4	4	3	4	4	4	3	2	3	3	3	1	4	4	4	1	1	1	1	3	3	1	1	0	1	0
4	4	1	4	1	4	4	1	4	5	4	1	5	5	5	5	5	2	2	3	3	3	1	2	2	0
1	1	1	1	1	1	1	1	1	1	2	1	1	1	1	1	1	0	0	0	0	0	0	0	0	0
5	5	5	5	5	5	5	5	5	5	5	5	5	5	5	5	5	3	3	3	3	3	3	3	3	3
3	2	2	2	3	2	2	3	4	4	2	1	4	2	3	4	3	1	1	2	1	0	0	1	0	0
1	1	1	1	1	1	1	1	1	1	1	1	2	1	2	1	1	1	1	1	1	0	1	0	0	0
1	1	1	1	1	1	1	1	1	1	1	1	2	1	2	1	1	0	0	1	1	0	0	1	0	0
1	1	1	1	1	1	1	1	1	1	1	1	1	1	1	1	1	0	0	0	0	0	0	0	0	0
1	1	1	1	1	1	1	1	1	1	1	1	1	1	2	1	1	0	0	1	3	0	0	1	0	0
4	4	4	4	4	5	4	3	3	4	1	2	4	4	4	4	3	1	1	2	2	1	1	1	0	0
1	1	1	1	2	2	1	1	1	1	2	1	1	2	1	2	2	0	0	1	1	0	0	1	0	0
2	1	3	3	4	4	4	4	5	4	4	5	5	5	4	5	5	2	2	3	3	3	2	3	2	0
1	1	1	1	1	1	1	1	1	1	1	1	4	1	2	1	1	0	0	2	1	0	0	0	0	0
1	1	1	1	1	1	1	1	1	1	1	1	1	1	1	1	1	0	0	0	0	0	0	0	0	0
1	1	1	1	1	1	1	1	1	1	1	1	1	1	1	2	1	0	0	0	0	0	0	0	0	0
1	1	1	1	1	1	1	1	1	1	1	1	2	1	1	1	1	0	0	1	0	0	0	0	0	0
1	1	1	1	1	1	1	1	1	1	1	1	1	1	2	1	1	0	0	0	0	0	0	0	0	0
3	1	2	3	3	3	3	3	3	3	4	1	4	4	4	2	4	1	1	3	2	0	1	2	2	0
1	1	1	1	1	1	1	1	2	2	2	1	3	1	1	1	1	0	0	1	0	0	0	1	0	0
3	3	3	3	3	3	3	3	4	2	2	3	3	3	2	4	4	1	1	1	2	2	1	1	2	0
1	1	1	1	1	1	1	1	1	1	1	1	1	1	1	1	1	0	0	0	0	0	0	0	0	0
2	2	2	2	2	2	2	2	2	3	3	1	3	3	3	2	3	1	1	1	1	1	1	1	1	0
4	5	4	5	4	4	3	3	5	5	4	2	5	5	5	5	4	2	2	3	3	2	1	1	1	0
1	2	1	2	3	2	2	1	2	3	3	1	4	2	2	1	2	2	1	2	2	0	1	2	0	0
5	4	3	4	5	5	5	4	5	5	5	1	4	3	3	5	4	3	3	3	3	3	3	1	2	0
2	2	1	3	1	3	1	2	1	1	1	1	3	1	1	3	1	0	0	2	2	0	0	0	0	0
1	1	1	1	1	1	1	1	1	1	2	2	4	3	4	1	1	2	2	3	2	2	1	2	1	0
3	2	2	3	2	2	3	2	2	2	2	1	2	3	3	3	4	1	1	1	1	2	1	2	1	0
1	1	1	1	1	1	1	1	1	1	1	1	1	2	1	1	1	3	0	0	3	2	0	0	0	0
3	3	2	3	3	4	4	4	4	4	4	4	4	4	3	4	4	2	2	2	2	1	2	2	2	2
1	2	1	1	2	2	2	2	1	1	1	1	2	1	2	1	2	1	0	0	1	1	0	0	0	0
1	1	1	1	1	1	1	1	1	1	1	1	1	1	1	2	2	0	0	0	0	0	0	0	0	0
1	1	1	1	1	1	1	1	1	1	1	1	3	1	1	1	1	0	0	3	0	0	0	1	1	0
1	1	1	1	1	1	1	1	1	1	1	1	1	1	1	1	1	1	1	1	1	1	0	0	0	0
5	5	4	4	4	4	3	1	5	4	1	4	5	1	4	4	4	3	3	3	2	2	0	2	0	0
2	3	3	2	2	3	3	2	2	2	2	2	3	2	3	2	2	2	1	2	1	0	1	1	1	0
2	1	1	2	2	2	2	2	2	2	1	1	3	3	2	1	1	0	0	0	0	0	0	1	0	0
1	1	1	1	1	1	1	1	1	1	1	1	1	1	1	1	1	0	0	0	0	0	0	0	0	0
1	1	1	1	1	1	1	1	1	1	1	1	2	1	1	1	1	0	0	1	0	0	0	0	0	0
1	1	1	1	1	1	1	1	1	1	1	1	1	1	1	1	1	0	0	0	0	0	0	0	0	0
1	1	2	1	1	1	2	1	1	1	1	1	2	1	1	1	1	0	0	1	1	0	0	0	1	0
4	4	4	4	4	4	4	1	4	4	4	4	5	4	4	4	5	1	1	3	2	3	3	1	1	1
1	1	1	1	1	1	1	1	2	2	1	1	1	1	2	1	1	1	1	1	1	1	1	1	1	1
1	1	1	2	1	1	1	1	1	1	1	1	5	1	1	1	1	0	0	3	0	1	0	0	0	0
1	1	1	1	1	1	1	1	1	1	1	1	1	2	1	1	1	2	3	1	2	0	2	1	2	0
4	1	4	4	3	4	4	1	1	5	2	4	3	4	3	4	4	1	2	1	1	1	2	2	0	2
2	2	1	2	1	1	2	2	2	2	1	1	5	3	3	3	4	1	1	2	1	0	0	1	0	0
2	2	1	2	2	1	1	1	2	2	2	1	4	2	3	2	3	1	1	3	2	1	2	2	1	0
2	3	2	2	1	3	1	1	3	3	3	2	1	3	2	1	1	1	1	1	1	0	2	0	0	0
3	3	2	2	1	2	2	1	4	4	5	3	5	5	5	5	5	1	1	2	3	3	2	3	3	0
1	1	1	1	1	1	1	1	1	1	1	1	1	1	1	1	1	0	0	1	1	0	0	0	0	0
2	1	1	1	1	1	1	1	1	1	1	1	3	1	1	1	1	0	0	2	2	0	0	0	0	0
1	1	1	1	1	1	1	1	3	2	1	1	4	1	1	1	1	2	1	3	2	1	3	0	0	0
1	1	1	1	1	2	1	1	2	2	2	1	3	1	3	2	1	1	0	1	2	0	1	2	2	0
1	1	3	1	1	1	1	1	1	1	1	1	3	3	3	2	1	0	0	3	0	0	0	0	0	0
1	1	1	2	2	2	2	1	2	2	1	1	2	3	2	2	2	1	1	2	0	0	0	1	1	0
2	1	1	1	1	1	1	1	1	1	1	1	2	3	2	1	1	2	2	2	3	1	2	1	0	0
1	1	1	1	1	1	1	1	1	1	1	1	3	2	2	1	1	0	0	2	2	1	1	0	0	0
1	1	1	1	1	1	1	1	1	1	1	1	1	1	1	1	1	0	0	0	0	0	0	0	0	0
4	4	5	4	3	4	4	1	3	3	5	1	5	3	3	1	1	2	3	3	2	3	1	1	1	0
2	2	1	2	1	2	2	1	2	2	3	2	2	1	1	3	2	0	1	1	1	1	1	1	0	0
4	2	4	4	4	4	4	2	4	5	3	2	4	4	4	3	3	2	2	2	2	2	2	2	2	0
1	1	1	1	1	1	1	1	1	1	1	1	1	1	1	1	1	0	1	0	0	0	0	0	0	0
2	1	3	1	2	2	1	1	2	3	4	2	4	3	2	5	2	2	1	2	3	1	1	0	0	0
1	1	1	1	1	2	1	1	1	1	1	1	1	1	1	1	2	0	0	0	1	0	0	0	0	0
1	1	1	1	1	1	1	1	3	1	1	2	1	1	1	1	1	1	1	1	1	1	1	1	0	0
1	1	1	1	1	1	1	1	1	1	1	1	1	1	1	1	1	0	0	0	0	0	0	0	0	0
3	3	2	4	1	3	3	1	5	5	3	2	5	4	3	1	1	3	2	3	3	3	1	1	0	0
2	1	3	3	1	5	2	1	4	5	5	1	5	2	3	3	1	1	0	3	1	0	0	0	0	0
4	4	2	3	1	4	5	1	2	2	1	1	5	2	1	1	1	0	0	2	1	0	0	0	0	0
3	3	3	4	4	4	4	4	4	4	4	5	5	4	4	5	4	1	1	3	3	3	3	3	1	0
1	1	1	1	1	1	1	1	1	1	1	1	1	1	1	1	1	0	0	0	0	0	0	0	0	0
3	3	3	3	3	3	3	3	5	5	3	5	1	5	5	2	3	2	2	2	2	2	2	3	2	0
4	3	3	4	3	4	5	4	5	3	3	2	5	4	5	3	3	2	2	3	3	2	3	3	3	0
1	1	1	1	1	1	1	1	1	1	1	1	1	1	1	1	1	0	0	0	0	0	0	0	0	0
1	1	1	1	1	1	1	1	1	2	2	1	2	2	2	1	1	1	1	1	0	0	0	1	0	0
1	1	1	3	1	2	1	1	2	1	1	3	3	4	4	2	1	1	1	2	3	0	0	1	2	0
4	5	4	5	5	5	4	3	5	5	4	4	4	5	5	5	5	3	3	3	3	2	2	2	3	0
2	1	1	1	1	1	1	1	2	2	1	1	1	2	2	1	1	1	0	0	0	1	0	1	0	0
2	2	1	1	2	3	1	1	2	2	3	3	5	1	3	1	1	1	1	3	3	2	0	2	0	0
1	1	1	1	1	1	1	1	1	1	1	1	1	1	1	1	1	0	0	0	0	0	0	0	0	0
1	1	1	1	1	1	1	1	1	1	1	1	1	1	1	1	1	0	0	0	0	0	0	0	0	0
1	1	1	1	1	1	1	1	1	1	1	1	1	1	1	1	1	0	0	0	0	0	0	0	0	0
2	1	1	2	1	2	1	5	2	2	2	1	5	2	5	3	2	1	1	2	1	1	1	2	0	0
5	5	5	5	5	5	4	1	4	4	4	3	4	4	3	5	5	3	3	3	3	3	2	2	3	0
1	1	1	1	1	1	1	1	1	1	1	1	1	1	1	1	1	0	0	3	2	1	0	0	0	0
1	1	1	1	1	1	1	1	1	1	1	1	2	1	1	1	1	0	0	1	0	0	0	0	0	0
1	1	1	1	1	1	1	1	1	1	1	1	1	1	1	1	1	0	0	0	0	0	0	0	0	0
1	1	1	1	1	1	1	1	1	2	2	2	1	1	1	1	1	0	0	0	1	0	0	0	0	0
3	4	2	2	2	2	2	2	1	1	1	1	3	2	1	4	2	0	0	2	2	1	0	1	0	0
2	1	1	2	1	1	1	4	1	1	1	1	1	1	1	1	2	1	1	1	1	0	0	0	0	0
2	1	1	2	3	2	2	2	4	4	3	4	3	3	2	2	2	2	2	1	2	1	2	1	0	1
1	1	1	1	1	1	1	1	1	1	1	1	1	1	1	1	2	0	0	0	0	0	0	0	0	0
1	1	1	2	1	2	1	1	4	2	2	1	3	3	1	1	1	1	0	1	3	1	0	0	0	0
1	1	1	1	1	1	1	1	1	1	1	1	2	1	1	1	1	0	0	1	1	0	0	0	0	0
1	2	1	3	2	2	1	2	2	2	2	2	1	2	2	1	1	1	1	1	1	0	1	1	1	1
1	1	1	1	2	1	1	1	2	2	1	1	3	3	2	1	1	1	2	3	3	3	2	1	1	0
2	2	2	3	2	3	2	3	2	2	1	1	3	3	2	2	2	1	1	2	1	1	1	0	1	0
1	1	1	1	1	1	1	1	1	1	1	1	1	1	1	1	1	0	0	0	0	0	0	0	0	0
3	3	2	2	2	2	2	2	3	2	2	3	4	2	3	2	2	1	2	2	2	2	2	1	0	0
1	1	1	1	1	1	1	1	1	1	1	1	2	1	2	1	1	0	0	1	0	0	0	0	0	0
3	3	1	3	3	2	1	3	1	2	2	1	3	2	2	1	1	0	0	1	1	1	0	0	0	0
1	1	1	1	1	1	1	1	1	1	1	1	1	1	1	1	1	1	1	0	1	0	0	1	0	0
1	1	1	1	1	1	1	1	1	1	1	1	1	1	1	1	1	0	0	0	0	0	0	0	0	0
4	4	3	4	4	4	4	4	5	5	4	4	5	5	4	5	5	3	3	3	2	3	3	2	1	0
2	3	1	2	3	5	1	1	2	2	1	1	5	4	2	2	2	1	1	3	1	3	1	1	1	0
1	1	1	1	1	1	1	1	1	1	1	1	1	1	1	1	1	0	0	0	0	0	0	0	0	0
3	3	3	3	3	3	3	3	3	3	3	4	4	4	4	4	4	1	1	1	1	0	0	1	3	1
2	1	1	1	1	2	1	1	1	1	1	1	1	1	1	1	1	1	1	2	2	0	1	2	0	0
2	1	1	2	1	1	1	1	2	1	1	1	1	1	3	3	4	1	1	1	1	0	2	1	0	0
1	1	1	1	1	1	1	1	1	1	1	1	1	1	1	1	1	0	0	0	0	0	0	0	0	0
5	5	4	5	5	4	4	5	5	5	3	5	5	5	5	5	5	1	2	3	3	3	3	3	0	0
1	1	1	1	1	1	1	1	1	1	1	1	1	1	1	1	1	0	0	3	1	1	0	0	0	0
1	1	1	1	1	2	1	1	1	1	1	1	2	2	2	2	2	1	1	1	1	0	0	0	1	0
1	1	1	1	1	1	1	1	1	1	1	1	1	1	1	1	1	0	0	0	0	0	0	0	0	0
1	1	1	1	1	1	1	1	1	1	1	1	1	1	1	1	1	0	0	1	0	0	0	0	0	0
2	2	1	1	1	1	1	1	1	1	1	1	4	1	1	1	1	0	0	2	0	1	0	0	0	0
1	1	1	1	1	1	1	1	1	1	1	1	4	1	1	1	1	0	1	3	1	1	0	0	0	0
4	4	3	3	3	3	3	2	3	4	3	3	5	4	3	5	3	2	2	3	3	2	2	0	0	0
4	5	2	3	3	4	4	3	5	4	4	4	5	4	4	4	4	3	1	3	3	3	2	2	0	0
2	2	1	2	3	2	2	4	4	2	2	1	5	5	4	4	2	1	1	3	2	1	0	2	1	0
4	4	4	4	4	4	4	3	4	4	4	4	4	2	1	1	1	1	1	1	1	1	1	1	0	0
5	4	4	5	1	2	4	3	5	4	3	5	5	5	4	5	4	1	2	3	1	1	2	2	1	0
1	1	1	1	1	1	1	1	1	1	1	1	1	1	1	1	1	0	0	0	0	0	0	0	0	0
5	5	3	4	4	4	3	2	5	5	5	2	5	5	5	5	5	1	1	3	2	2	2	2	1	0
1	1	1	1	1	1	1	1	1	1	1	1	1	1	1	1	1	0	0	0	0	0	0	0	0	0
3	3	2	5	3	5	3	2	1	1	2	1	3	2	1	5	2	0	0	1	0	0	0	0	0	0
3	2	2	2	1	1	1	1	1	1	1	1	4	2	2	4	1	0	0	3	1	0	0	0	0	0
1	1	1	1	1	1	1	1	1	1	1	1	1	1	2	1	1	0	0	0	0	0	0	1	0	0
1	1	1	1	1	1	1	1	1	1	1	1	1	1	1	1	1	1	1	1	1	1	1	2	0	0
5	5	2	1	1	2	1	1	2	3	4	3	2	2	1	4	1	0	0	1	1	0	1	0	0	0
1	1	1	1	1	1	1	1	1	1	1	1	1	1	1	1	1	0	0	3	0	0	0	0	0	0
3	4	2	4	3	2	2	1	4	3	3	1	5	4	5	5	4	2	1	3	3	3	0	3	2	0
1	1	1	1	1	1	1	1	1	1	1	1	1	1	1	1	1	2	1	2	3	2	0	3	2	0
1	1	1	1	1	1	1	1	1	1	1	1	1	1	1	4	1	0	0	0	0	0	0	0	0	0
2	1	1	2	1	2	2	2	3	2	1	1	2	2	1	1	1	2	3	3	3	3	3	2	0	1
1	1	1	1	1	2	2	3	1	1	1	1	1	1	1	3	1	0	1	1	0	0	0	0	0	0
1	1	1	1	1	1	1	1	1	1	1	1	1	1	1	1	1	0	0	0	0	0	0	0	0	0
4	4	1	2	4	4	4	3	5	5	5	2	5	5	5	4	5	3	2	3	3	3	2	3	1	3
1	1	1	1	1	1	1	1	1	1	1	1	1	1	1	1	1	0	0	0	0	0	0	0	0	0
1	1	1	1	1	1	1	1	1	1	1	1	1	1	2	1	1	0	0	1	1	0	0	1	2	0
1	3	2	3	3	1	1	2	3	3	1	1	5	3	4	2	1	2	3	3	3	2	1	1	0	0
2	1	1	2	1	1	1	1	1	1	1	1	2	1	1	1	1	0	0	1	0	0	0	0	0	0
1	1	1	1	1	1	1	1	1	1	1	1	1	1	1	1	1	0	0	1	1	1	0	0	0	0
1	1	1	1	1	1	1	1	1	1	1	1	1	1	1	1	1	0	0	0	0	0	0	0	0	0
1	1	1	2	2	1	1	1	1	2	2	1	4	2	2	2	3	1	1	3	1	0	1	1	0	0
1	1	1	1	1	1	1	1	1	1	1	1	3	1	3	1	1	0	0	2	1	0	0	2	0	0
1	1	1	1	1	1	1	1	2	1	1	1	4	1	1	1	1	1	1	2	1	2	1	0	0	0
3	2	2	3	2	4	4	2	4	5	5	1	2	1	1	3	2	1	1	1	1	2	2	0	0	0
3	3	2	3	3	2	3	2	4	5	5	1	4	3	5	3	4	3	3	2	2	2	1	3	1	0
3	4	4	4	2	4	4	3	4	4	4	4	4	4	4	4	4	1	1	2	2	1	2	1	0	1
5	4	4	5	5	5	5	5	5	5	5	5	4	4	5	4	5	2	3	2	1	1	3	0	2	3
2	3	1	1	2	2	2	1	2	2	1	1	4	2	3	2	2	1	1	3	3	2	0	2	0	0
4	5	4	4	4	5	4	1	5	5	5	5	5	2	4	4	4	3	3	3	3	3	3	2	3	0
1	1	1	1	1	1	1	1	2	1	1	1	1	1	2	1	1	0	0	1	0	1	0	1	0	0
5	5	5	5	5	5	1	1	5	5	4	5	5	5	5	5	5	1	1	3	3	3	3	1	1	0
2	2	1	2	2	1	1	1	2	2	1	1	2	2	2	2	2	1	1	1	1	0	1	0	0	0
3	2	2	2	3	3	1	1	4	3	5	1	5	5	2	4	2	2	1	3	3	3	1	0	0	0
1	1	1	2	2	2	2	1	1	2	2	2	2	2	1	1	1	1	1	0	1	2	1	0	0	0
1	1	1	3	1	1	1	1	1	2	1	2	3	1	1	1	1	0	1	2	2	2	0	0	0	0
2	2	2	1	2	1	1	1	1	2	1	1	3	2	1	2	2	1	1	2	2	1	1	0	0	0
1	1	1	1	1	1	1	1	2	2	2	1	2	1	2	2	1	0	0	1	0	0	0	0	0	0
5	4	3	3	4	4	4	1	4	4	2	1	5	5	2	4	3	2	1	3	3	1	2	1	0	0
3	2	1	1	1	1	1	1	1	1	1	1	4	4	1	2	1	0	1	3	2	2	0	0	0	0
4	4	3	4	4	5	5	3	3	4	4	3	4	3	5	4	4	2	2	2	3	3	1	3	0	0
1	1	1	1	1	1	1	1	1	3	2	1	3	2	1	1	1	0	1	1	1	0	1	0	0	0
2	1	1	1	1	1	1	1	1	1	1	1	1	1	1	1	1	0	0	1	1	1	1	0	0	0
4	3	3	2	3	2	2	2	3	3	4	2	5	4	3	4	3	2	2	3	1	1	1	2	1	0
3	3	4	4	3	1	2	3	3	4	3	2	5	3	5	2	2	1	2	3	3	3	2	3	3	0
4	1	3	3	5	3	3	3	3	3	2	5	5	3	2	4	3	1	1	3	2	0	1	0	0	0
3	2	3	3	3	2	2	3	2	3	4	1	5	4	5	4	4	1	2	3	3	3	2	3	2	0
2	2	1	2	2	2	2	1	1	1	1	1	1	2	1	1	1	0	0	0	1	1	0	0	0	0
1	1	1	1	1	1	1	1	1	1	1	1	1	1	1	1	1	0	0	2	2	1	0	0	0	0
1	1	1	1	1	1	1	1	2	3	2	1	3	1	1	3	1	1	0	3	2	0	2	0	0	0
1	1	1	1	1	1	1	1	1	1	1	1	1	1	1	1	1	0	0	0	0	0	0	0	0	0
1	1	1	1	1	1	1	1	1	1	1	1	1	1	1	3	1	0	0	1	0	0	0	0	0	0
1	1	1	1	1	1	1	1	4	5	4	3	5	5	3	3	4	2	1	2	2	1	1	1	2	0
2	1	1	2	1	1	2	1	2	3	2	1	2	1	2	1	1	1	1	2	2	1	1	0	0	0
1	1	1	1	1	1	1	1	1	1	1	1	1	1	1	1	1	0	0	0	0	0	1	1	0	0
3	3	3	3	4	3	3	2	3	3	3	2	4	2	3	3	4	1	2	3	3	3	2	1	1	0
1	1	1	1	1	1	1	1	2	2	2	1	2	2	2	2	1	1	1	1	1	0	0	1	0	0
4	4	3	4	4	5	3	4	2	3	5	2	4	5	5	5	5	2	1	2	3	0	0	2	3	0
1	1	1	1	1	1	1	1	1	1	1	1	1	1	1	1	1	0	0	0	0	0	0	0	0	0
3	1	3	4	2	4	3	3	4	5	4	3	4	4	5	2	1	1	2	2	1	3	2	3	2	0
3	2	2	3	2	2	1	1	2	2	2	2	2	3	2	2	2	2	1	1	2	2	1	2	1	0
4	4	3	5	3	5	5	2	5	5	4	2	3	5	5	4	5	3	3	2	3	2	3	3	3	2
1	1	1	1	1	1	1	1	1	1	1	1	1	1	1	1	1	0	0	0	0	0	0	0	0	0
1	1	1	1	1	1	1	1	1	1	1	1	1	1	1	1	1	0	0	0	0	0	0	0	0	0
1	1	1	1	1	1	1	1	1	1	1	1	1	1	1	1	1	0	0	0	0	0	0	0	0	0
4	3	1	3	3	5	3	3	1	1	1	2	5	2	2	1	1	1	1	3	2	1	3	1	0	0
4	1	1	4	1	1	1	1	1	1	1	1	1	1	1	1	1	0	0	0	0	0	0	0	0	0
2	2	2	2	2	2	2	2	2	1	1	1	1	1	1	1	1	0	0	0	0	0	0	0	0	0
2	2	1	2	1	2	1	1	1	2	1	3	4	2	4	1	1	1	1	2	1	0	0	3	2	0
1	1	1	1	1	1	1	1	1	2	1	1	2	1	2	1	1	0	0	1	1	0	0	1	0	0
1	1	1	1	1	1	1	1	1	1	1	1	1	1	1	1	1	0	0	0	0	0	0	0	0	0
5	5	5	5	5	5	5	3	1	1	1	1	5	1	1	5	5	0	0	2	2	2	0	0	1	0
1	1	1	1	1	1	1	1	1	1	2	1	1	3	1	3	1	0	0	0	0	0	0	0	0	0
2	1	3	2	1	3	1	1	3	2	1	1	1	2	3	4	2	3	0	3	0	2	0	3	1	0
1	1	1	1	1	1	1	1	1	1	1	1	1	1	1	1	1	3	0	3	3	3	0	0	1	0
4	3	2	4	2	3	2	3	5	5	3	2	2	3	4	3	2	1	2	0	1	0	3	1	0	0
1	1	1	1	1	1	1	1	4	4	2	1	3	2	2	1	3	1	2	3	2	3	2	0	0	0
1	1	1	2	1	1	1	1	1	1	1	1	1	1	1	1	1	0	0	0	0	0	0	0	0	0
2	1	2	1	1	2	2	1	2	2	2	1	3	2	2	2	2	1	1	1	1	1	0	0	0	0
2	2	2	2	1	2	2	2	1	1	5	1	1	5	2	5	5	0	0	0	0	0	0	0	0	0
1	1	1	1	1	1	1	1	1	1	1	1	1	1	1	1	1	0	0	0	0	0	0	0	0	0
1	2	1	1	1	1	1	1	1	1	1	1	2	2	1	1	1	0	0	1	1	0	0	0	0	0
2	3	2	2	2	3	3	2	3	2	3	3	5	3	2	4	4	1	2	3	3	3	3	2	2	0
1	1	1	1	1	1	1	1	1	1	1	1	1	1	1	1	1	0	0	0	0	0	0	0	0	0
3	2	2	2	2	2	1	1	3	2	1	1	3	1	3	1	1	1	2	1	1	2	2	1	0	0
1	1	1	1	1	1	1	1	2	2	3	2	4	2	5	1	1	2	2	2	3	3	1	3	0	0
4	2	3	3	3	3	3	3	5	5	5	5	5	4	5	4	2	3	2	3	2	3	3	3	2	0
4	3	5	4	3	5	4	1	4	5	4	3	5	4	5	4	4	1	2	2	2	2	2	2	2	0
3	2	3	2	3	2	3	3	3	2	2	3	4	1	4	4	4	0	1	1	1	0	1	2	2	0
5	5	4	5	5	3	3	1	5	5	5	1	5	5	2	4	5	2	2	2	0	0	2	0	0	0
3	2	3	3	2	4	4	2	4	3	2	2	4	2	2	4	2	1	1	2	1	1	1	0	0	0
1	1	1	1	1	1	1	1	1	1	1	1	1	1	1	1	1	0	0	0	0	0	0	0	0	0
1	1	1	1	1	1	1	1	1	1	1	1	1	1	1	1	1	0	0	0	0	0	0	0	0	0
2	2	1	2	2	2	2	1	3	2	3	1	2	2	1	1	1	0	0	2	0	0	1	0	0	0
4	5	4	4	4	4	4	1	4	5	5	1	4	4	4	5	4	3	2	3	3	2	3	1	2	0
3	3	4	5	4	4	4	3	3	4	3	1	4	5	5	5	3	3	3	3	3	3	3	2	0	0
5	4	4	4	3	3	3	5	4	4	4	4	5	2	3	3	4	1	3	3	2	1	2	1	0	2
2	1	1	1	1	1	1	1	1	1	1	1	2	2	1	2	1	2	2	3	2	3	2	2	2	0
1	1	1	1	1	1	1	1	1	1	1	1	1	1	1	1	1	1	1	1	1	1	1	1	1	0
4	4	2	3	3	1	2	1	3	1	4	3	5	4	3	5	3	2	1	3	2	2	0	2	1	0
1	1	1	1	1	1	1	1	1	1	1	1	1	1	1	1	1	0	0	0	0	0	0	0	0	0
3	1	1	3	2	5	1	1	1	1	1	1	1	1	1	1	1	0	1	0	2	0	0	0	0	0
1	1	1	1	1	1	1	1	1	1	1	1	2	2	2	2	3	0	0	1	0	0	0	1	0	0
1	1	1	1	1	1	1	1	1	1	1	1	1	1	1	1	1	0	0	3	1	2	0	0	0	0
1	1	1	1	1	1	1	1	2	2	2	1	3	2	2	1	1	2	1	2	1	1	1	1	0	0
4	4	3	5	3	4	4	4	3	3	4	3	5	3	3	3	1	1	2	3	1	1	2	2	0	0
2	1	1	2	1	2	1	1	2	2	2	1	2	1	1	1	1	0	1	1	2	2	1	1	0	0
2	2	2	3	2	2	1	1	1	2	2	1	4	3	3	1	1	1	0	3	1	0	0	1	0	0
2	2	1	1	1	2	1	1	1	1	1	1	2	1	1	1	1	0	0	1	0	0	0	0	0	0
1	1	1	1	1	1	1	1	1	1	1	1	1	1	1	1	1	0	0	0	0	0	0	0	0	0
1	1	1	1	1	1	1	1	1	1	1	1	1	1	1	1	1	0	0	0	0	0	0	0	0	0
1	1	1	1	1	1	1	1	1	1	1	1	1	1	1	1	1	0	0	0	0	0	0	1	0	0
1	1	1	1	1	1	1	1	1	1	1	1	1	1	1	1	1	0	0	0	0	0	0	0	0	0
5	5	5	5	5	5	5	5	5	5	5	5	5	5	5	5	5	3	3	3	3	3	3	3	3	3
1	2	1	2	2	1	1	1	2	2	1	1	4	2	2	1	1	1	1	3	3	3	2	1	0	0
1	1	1	1	1	1	1	1	1	1	1	1	1	1	1	1	2	0	0	0	1	1	0	1	0	0
2	2	1	1	1	1	1	1	1	2	1	1	3	2	1	2	3	0	1	1	1	0	1	0	0	0
1	1	1	1	1	2	2	2	3	3	3	1	4	1	4	4	3	1	2	3	2	2	2	1	1	0
1	1	1	1	1	1	1	1	1	1	1	1	1	1	1	1	1	0	0	0	1	0	0	0	0	0
3	2	2	3	3	3	3	1	1	3	4	2	5	1	2	2	3	1	2	3	2	1	1	1	1	0
1	2	1	1	1	1	1	1	1	1	1	1	1	1	1	1	1	0	0	0	3	0	0	0	0	0
5	5	4	4	5	5	5	3	5	4	5	3	5	4	5	5	5	2	3	2	2	3	2	3	1	2
1	3	1	4	1	2	3	1	3	4	3	2	5	4	4	3	3	1	1	3	0	0	1	1	0	0
4	1	4	4	4	4	5	2	5	5	5	5	5	5	4	4	4	3	3	3	3	1	2	2	3	1
1	1	1	1	1	1	1	1	1	1	1	1	1	1	1	1	1	0	0	0	0	0	0	0	0	0
1	1	1	1	1	1	1	1	2	3	2	1	5	1	2	1	1	1	1	3	1	2	0	1	0	0
1	1	1	1	1	1	1	1	1	1	1	1	1	1	1	1	1	0	0	1	1	0	0	0	0	0
1	1	1	1	1	1	1	1	1	1	1	1	1	1	1	1	1	0	0	0	0	0	0	0	0	0
5	5	5	5	3	4	4	4	4	5	3	5	5	5	5	5	5	3	3	3	3	3	3	3	2	3
3	3	2	5	5	5	4	4	5	5	4	2	5	5	5	3	5	2	3	2	3	3	2	3	1	0
5	5	3	5	4	4	5	1	5	5	5	1	5	3	5	2	2	3	3	3	3	0	1	3	1	1
1	1	1	1	1	1	1	1	1	1	1	1	1	1	1	1	1	1	1	1	1	0	1	0	1	0
2	2	1	2	2	2	3	1	1	1	1	1	2	1	2	1	1	0	1	1	0	0	1	0	0	0
2	1	1	1	1	2	1	1	1	1	1	1	1	2	2	1	2	0	0	0	0	1	0	2	0	0
3	3	2	1	1	1	1	1	1	3	1	3	3	1	1	1	1	1	1	1	0	2	1	0	0	0
1	1	1	1	1	1	1	1	1	1	1	1	2	2	1	1	1	0	0	0	0	0	0	0	0	0
1	1	1	2	1	1	1	1	1	1	1	1	2	2	1	2	1	0	0	1	0	0	0	0	0	0
1	1	1	1	1	1	1	1	1	1	1	1	1	1	1	1	1	0	0	1	1	0	0	1	0	0
1	1	1	1	1	1	1	1	2	1	1	1	3	1	1	1	1	0	0	1	1	0	0	0	0	0
5	5	3	3	5	4	4	1	3	3	4	1	5	5	4	4	4	1	1	3	2	2	1	0	0	0
1	3	1	2	1	1	3	3	2	2	1	1	2	1	2	4	2	0	1	3	3	1	0	1	0	0
1	1	1	1	1	1	1	1	1	1	1	1	1	1	1	1	1	0	0	0	0	0	0	0	0	0
2	2	2	2	2	2	2	3	1	3	1	1	3	1	1	1	3	0	1	3	2	1	0	0	0	0
1	1	1	1	1	1	1	1	1	1	1	1	1	2	1	1	1	0	1	0	0	0	0	0	0	0
1	1	1	1	1	1	1	1	1	1	1	1	2	1	2	1	1	0	0	2	0	0	0	2	0	0
1	1	1	1	1	1	1	1	1	1	1	1	1	1	1	1	1	0	0	0	0	0	0	0	0	0
4	3	2	3	2	3	2	1	5	5	4	3	3	3	4	2	2	1	2	3	3	1	3	1	1	0
1	1	1	1	1	1	1	1	1	1	1	1	3	1	1	4	1	0	0	3	1	0	0	0	0	0
3	2	3	3	4	3	3	4	5	5	5	5	5	5	5	4	4	3	3	3	3	3	3	2	1	1
1	1	1	1	1	1	1	1	1	1	1	1	1	1	1	1	1	0	0	1	1	0	0	3	0	0
1	1	1	1	1	1	1	1	1	1	1	1	2	1	1	1	1	1	0	2	1	0	0	0	0	0
2	2	2	2	2	2	2	2	2	2	2	2	2	2	2	2	2	1	1	1	1	0	0	0	0	0
1	1	2	1	1	2	1	1	1	2	1	1	2	1	2	2	1	0	0	1	1	0	0	0	0	0
1	1	1	1	1	1	1	1	2	1	1	1	1	2	1	1	1	0	0	0	0	0	0	0	0	0
1	1	1	1	1	1	1	1	1	1	1	1	5	3	3	1	1	0	0	3	2	0	0	0	0	0
3	3	3	2	2	2	1	1	2	2	2	1	1	1	1	1	2	1	1	1	1	0	0	0	0	0
1	1	1	1	1	1	1	1	1	1	1	1	1	1	1	1	1	0	0	0	0	0	0	0	0	0
4	4	4	5	5	4	4	4	5	4	4	4	5	5	5	4	4	2	2	3	3	2	2	3	1	0
3	3	1	1	1	2	1	1	1	1	1	1	3	2	1	1	1	0	0	2	1	0	0	0	0	0
1	1	1	2	2	1	1	2	3	3	3	1	3	2	1	1	1	1	0	1	2	0	0	0	0	0
1	1	1	1	1	1	1	1	1	1	1	1	1	1	1	1	1	0	0	1	0	0	0	2	2	0
2	1	1	2	1	1	1	1	3	3	3	1	4	2	1	1	1	1	1	2	1	1	0	0	0	0
2	1	1	2	1	1	1	1	1	1	2	1	2	3	1	3	1	0	0	1	1	0	0	0	0	0
1	1	1	1	1	2	1	1	1	1	1	1	2	1	1	1	1	1	1	0	0	0	1	1	0	0
1	1	2	1	1	1	1	2	1	1	1	1	2	2	2	1	1	1	0	1	1	0	0	0	1	0
2	1	2	3	1	1	1	1	1	3	3	1	1	2	2	3	3	1	1	2	2	2	0	0	0	0
1	1	1	1	1	2	1	2	2	2	2	1	4	1	1	1	1	1	1	2	1	0	0	0	0	0
4	3	3	4	2	4	2	1	5	5	4	3	5	3	5	3	3	3	2	3	3	3	3	3	3	1
2	2	1	2	2	1	1	2	1	2	2	2	2	2	2	1	1	0	1	1	1	0	0	0	0	0
1	1	1	1	1	1	1	1	1	1	1	1	3	1	3	1	1	0	0	2	1	0	0	0	0	0
1	1	1	1	1	1	1	1	1	1	1	1	1	1	1	1	1	0	0	0	0	0	0	0	0	0
1	1	1	2	1	2	2	1	1	2	1	1	1	1	3	1	1	1	1	1	1	1	1	0	0	0
2	1	2	2	1	2	1	1	1	1	1	1	2	1	4	1	1	0	0	0	0	0	0	0	0	0
1	1	1	1	1	1	1	1	1	1	1	1	1	1	1	1	1	0	0	0	0	0	0	0	0	0
3	3	1	4	4	4	3	1	2	2	1	2	4	1	4	5	5	3	2	2	3	1	2	3	3	0
3	3	3	3	2	3	3	3	3	3	3	1	2	4	5	2	3	2	2	2	2	1	2	3	2	0
2	2	2	2	2	2	1	1	2	1	1	1	2	1	1	1	1	0	0	0	1	0	0	0	0	0
2	1	2	2	1	1	2	1	2	3	2	1	4	4	4	1	1	1	1	3	2	0	1	2	0	0
2	2	1	2	1	2	1	1	1	1	1	1	2	2	2	1	1	1	1	2	2	2	0	2	0	0
2	1	2	2	1	3	1	3	1	1	2	1	4	1	3	2	2	0	0	3	3	0	0	0	0	0
1	1	1	1	1	1	1	1	1	1	1	1	1	1	1	1	1	0	0	0	0	0	0	0	0	0
1	1	1	2	1	1	1	1	4	4	4	1	4	4	4	2	1	2	3	3	2	2	3	1	2	2
5	5	4	4	3	4	4	1	4	5	4	2	5	4	1	4	4	2	2	3	1	0	2	0	0	0
2	3	4	4	3	3	3	3	1	3	3	2	4	1	2	3	2	0	1	2	1	0	1	0	0	0
1	1	1	1	1	4	3	1	1	1	3	1	4	1	1	1	1	0	0	2	0	0	0	0	0	0
3	3	3	3	3	3	3	3	3	3	3	3	3	3	3	3	3	2	3	2	3	2	2	1	2	0
3	2	3	4	3	4	4	3	5	5	5	5	5	4	4	3	4	3	2	3	3	1	2	2	2	0
2	1	1	2	1	2	1	1	2	1	1	1	2	2	2	1	1	1	1	1	1	1	1	1	0	0
1	1	1	1	1	2	2	1	1	1	1	1	1	2	2	1	1	1	1	0	0	2	1	0	2	0
1	1	1	1	1	1	1	1	1	1	1	1	1	1	1	2	1	1	1	2	1	0	0	0	0	0
2	2	1	1	1	1	1	1	1	1	1	1	4	2	1	2	2	0	0	2	1	0	0	0	0	0
4	3	4	3	4	4	4	3	4	4	4	4	3	3	4	4	4	1	3	1	1	1	3	3	1	3
1	1	1	1	1	1	1	1	1	1	1	1	1	1	2	1	1	0	1	1	1	1	1	0	0	0
2	2	2	2	3	3	1	1	3	3	2	3	3	2	3	4	3	1	0	2	1	1	0	1	1	0
1	1	1	1	1	1	1	1	1	1	1	1	1	1	1	1	1	0	0	0	0	0	0	0	0	0
1	1	1	1	1	1	1	1	1	1	1	1	1	1	1	1	1	0	0	0	0	0	0	0	0	0
1	1	1	1	1	1	1	1	1	1	1	1	1	1	1	1	1	0	0	0	0	0	0	0	0	0
5	5	5	5	5	5	5	5	5	5	5	5	5	5	5	5	5	1	3	3	3	3	3	3	3	3
4	4	5	5	5	5	5	4	4	4	3	3	4	5	5	4	4	2	2	3	3	3	3	3	3	0
2	3	3	3	3	3	3	3	3	3	3	3	3	3	3	3	3	1	1	3	1	1	3	0	3	1
4	4	2	2	2	4	2	1	4	4	2	4	5	2	2	4	4	1	1	3	1	1	2	1	0	0
2	2	2	3	2	1	2	1	1	1	4	1	2	1	1	1	1	0	0	0	0	0	0	0	0	0
1	1	1	1	1	1	2	2	3	3	3	1	1	3	4	3	2	2	1	2	3	2	2	2	3	0
5	5	5	4	5	3	5	1	2	2	3	2	5	1	2	3	2	0	3	3	0	1	3	3	0	0
1	1	1	1	1	1	1	1	1	1	1	1	1	1	1	1	1	0	0	0	0	0	0	0	0	0
1	2	1	1	1	1	1	1	1	1	1	1	3	1	1	1	1	0	0	2	0	0	0	0	0	0
4	4	3	4	4	4	5	1	3	3	2	1	5	4	4	4	3	1	1	2	2	0	0	1	0	0
4	4	4	4	5	4	4	4	4	4	4	4	4	4	5	4	4	1	3	3	2	1	2	3	1	2
2	2	1	1	2	2	1	2	1	1	1	1	1	1	1	2	1	0	0	0	0	0	0	0	0	0
2	1	1	2	1	1	1	1	1	1	1	2	2	1	2	1	1	0	2	1	0	0	0	0	0	0
3	2	2	3	2	3	3	3	3	3	2	2	2	3	2	2	2	1	1	2	1	1	1	1	1	0
1	1	1	1	1	1	1	1	1	1	1	1	1	1	1	1	1	0	0	0	1	0	0	0	0	0
1	1	1	1	1	1	1	1	1	1	1	1	1	1	1	1	1	0	0	0	0	0	0	0	0	0
1	1	1	1	1	1	1	1	1	1	1	1	1	1	1	1	1	0	0	0	0	0	0	0	0	0
1	1	1	1	1	1	1	1	1	1	1	1	4	1	1	1	1	0	0	3	3	0	0	0	1	0
1	2	1	1	1	1	1	1	1	1	1	1	2	1	1	1	1	0	0	1	0	0	0	0	0	0
1	1	1	1	1	1	1	1	1	1	1	1	2	1	1	2	1	0	0	0	1	0	0	0	0	0
1	1	1	1	1	1	1	1	1	1	1	1	1	1	1	1	1	0	0	0	0	0	0	0	0	0
2	1	2	3	3	2	2	2	1	2	1	1	3	3	3	2	1	1	1	1	1	2	1	2	1	0
3	3	3	3	3	3	3	3	4	3	3	3	3	5	4	3	3	1	2	2	1	3	3	2	1	0
3	2	2	4	4	4	4	4	4	4	4	3	2	3	4	3	3	2	3	3	2	2	2	2	2	1
1	1	1	1	1	1	1	1	1	1	1	1	2	1	2	1	1	0	0	1	1	1	0	0	0	0
1	1	1	1	1	3	1	3	3	4	3	2	5	3	3	2	1	0	0	3	1	1	0	2	0	0
2	2	1	5	5	5	4	1	5	5	4	4	5	4	4	5	3	2	2	3	3	2	3	2	2	1
3	3	3	3	3	3	3	1	4	4	4	3	4	4	4	4	4	1	1	1	1	1	1	2	1	1
2	2	1	1	2	1	1	1	1	2	1	1	5	2	2	2	1	1	0	3	3	0	0	0	0	0
1	1	1	1	1	1	1	1	1	1	1	1	1	1	1	1	1	0	0	0	0	0	0	0	0	0
3	4	3	3	3	3	3	3	3	4	5	4	3	5	3	5	2	1	2	2	1	2	1	1	0	0
1	1	1	1	1	1	1	1	1	1	1	1	1	1	1	1	1	0	0	0	0	0	0	0	0	0
1	1	1	1	1	1	1	1	1	1	1	1	1	1	1	1	1	0	0	0	0	0	0	0	0	0
1	1	1	1	1	2	1	1	2	2	3	1	5	2	2	2	1	1	1	3	3	2	1	0	1	0
1	1	1	1	1	1	1	1	1	1	1	1	1	1	1	1	1	0	0	1	3	3	0	0	0	0
1	1	1	1	1	1	1	1	1	1	1	1	1	1	1	1	1	0	0	0	0	0	0	0	0	0
1	1	3	2	4	4	3	2	3	2	2	1	5	2	2	2	1	1	0	3	2	1	0	1	0	0
1	1	1	1	1	1	1	1	1	1	1	1	1	1	1	1	1	0	0	0	0	0	0	0	0	0
2	1	1	2	1	1	1	1	1	1	1	1	4	2	3	2	1	2	3	3	2	3	3	2	2	1
2	1	2	3	2	3	2	1	4	4	4	3	4	4	4	5	4	2	1	2	1	2	3	2	1	1
3	4	1	4	3	4	3	2	4	2	2	3	5	5	3	4	3	2	2	3	2	1	3	1	0	1
4	3	4	4	4	4	4	4	4	3	3	1	4	3	4	4	5	1	2	2	1	2	2	2	3	0
2	2	1	2	1	2	3	1	2	1	1	1	3	1	1	1	1	0	0	1	2	0	0	0	0	0
2	2	3	2	1	2	4	4	3	2	1	1	3	2	1	1	3	1	1	3	2	1	1	0	0	0
1	1	1	1	1	1	1	1	1	1	1	1	1	1	1	1	1	0	0	0	0	0	0	0	0	0
4	4	4	4	4	3	3	3	4	4	4	4	5	5	5	4	5	2	2	3	3	3	3	3	3	2
3	1	2	4	1	1	1	1	3	4	5	5	2	2	1	1	1	1	1	2	2	3	2	1	1	1
4	3	3	3	4	4	4	3	4	4	4	2	5	4	4	5	4	2	2	3	3	2	1	1	2	0
1	1	1	2	1	1	1	1	2	1	1	1	1	1	1	2	1	1	1	1	1	2	0	0	0	0
1	1	1	1	1	1	1	1	1	1	1	1	1	1	1	1	1	0	0	0	0	0	0	0	0	0
2	2	2	2	2	3	2	3	4	3	1	3	4	2	4	2	2	3	3	3	3	3	1	3	2	0
1	1	1	1	2	4	1	4	3	3	3	1	3	2	2	1	1	0	0	1	1	0	2	0	0	0
3	2	2	2	2	2	2	3	3	2	3	2	2	2	3	2	2	2	2	1	1	1	2	2	1	0
3	3	3	3	3	3	3	1	5	5	5	5	5	4	5	5	5	3	3	3	3	3	3	3	2	1
1	1	1	2	1	2	1	1	1	2	1	1	1	1	1	1	1	1	1	0	1	0	1	0	0	0
5	5	4	4	4	4	4	4	3	3	3	3	5	3	4	4	4	2	2	3	2	2	1	2	1	1
2	1	1	2	3	2	2	2	1	1	1	1	2	1	1	1	1	0	0	1	1	1	1	0	1	0
1	1	1	1	1	1	1	1	1	1	1	1	1	1	1	1	1	0	0	0	0	0	0	0	0	0
3	1	1	4	1	2	2	4	4	4	2	1	5	2	2	2	2	0	1	1	1	1	1	0	0	0
1	1	1	1	1	1	1	1	1	1	1	1	1	1	1	1	1	0	0	0	0	0	0	0	0	0
3	2	3	5	4	3	3	3	3	3	4	4	4	3	4	4	4	1	2	3	2	3	3	3	1	1
1	1	1	1	1	1	1	1	4	3	1	3	5	4	5	4	4	3	3	3	3	3	0	3	3	0
1	1	1	1	1	1	1	1	1	1	1	1	1	1	1	1	1	0	0	0	0	0	0	0	0	0
1	1	1	1	1	1	1	1	1	1	1	1	1	1	1	1	1	0	0	0	0	0	0	0	0	0
1	1	1	1	1	1	1	1	1	1	2	1	1	2	1	1	1	0	0	1	1	0	1	0	0	0
4	3	4	5	4	5	5	2	5	4	3	1	5	5	5	4	4	1	3	3	1	1	1	2	0	0
2	2	1	2	1	2	1	1	1	2	1	1	2	1	1	1	1	0	0	1	0	0	0	0	0	0
1	1	1	2	2	1	1	1	3	3	4	3	1	3	3	1	1	1	3	3	3	3	3	0	0	2
1	1	1	1	1	1	1	1	1	1	1	1	2	2	1	1	1	0	1	2	2	0	1	0	0	0
3	3	2	3	1	3	1	1	3	4	2	1	3	4	4	4	4	3	1	1	3	2	1	1	0	0
4	4	4	4	4	4	4	2	4	4	4	3	5	3	3	2	2	2	1	3	1	1	2	1	1	0
1	1	1	3	1	3	2	1	1	1	1	1	5	2	4	3	2	0	0	2	2	1	0	1	0	0
1	1	1	1	1	1	1	1	1	1	1	1	1	1	1	1	1	0	0	0	1	0	0	0	0	0
4	4	2	4	3	4	3	1	1	1	3	1	3	3	1	1	1	0	2	2	0	2	3	0	0	0
2	1	1	2	5	2	2	1	4	5	5	1	5	5	5	2	4	2	0	3	3	1	1	3	0	0
2	2	1	3	3	1	1	2	2	2	1	2	3	3	3	2	2	1	1	3	3	1	2	1	3	0
2	2	1	1	2	2	2	1	3	3	3	2	3	3	3	3	3	3	3	3	3	2	3	3	3	0
2	2	2	2	3	3	2	3	2	1	3	3	5	3	3	2	2	1	1	3	1	0	1	1	0	0
1	1	1	1	1	1	1	1	2	2	1	1	1	2	2	1	1	1	1	1	1	1	0	1	0	0
1	1	1	1	2	2	1	1	1	1	1	2	1	1	2	1	1	2	1	0	2	2	3	1	0	0
1	1	1	1	1	2	1	1	2	2	1	1	3	1	1	1	2	0	0	1	1	1	0	0	0	0
1	1	1	1	1	1	1	1	1	1	1	1	1	1	1	1	1	0	0	0	0	0	0	0	0	0
2	2	1	2	1	2	5	1	2	4	2	1	5	1	2	1	1	2	1	3	3	3	1	1	2	0
1	1	1	2	1	1	1	1	3	3	1	2	1	1	2	1	1	1	2	2	2	0	1	0	0	1
1	1	1	1	1	1	1	1	1	1	1	1	1	1	1	1	1	0	0	1	0	0	0	1	0	0
4	3	3	3	3	4	3	5	5	5	5	4	4	4	4	5	4	3	3	3	3	3	2	2	1	1
2	2	1	1	2	1	1	1	1	1	1	1	3	2	1	2	2	1	1	2	0	0	0	1	1	1
2	1	1	2	1	1	1	2	1	1	1	1	2	2	1	1	1	0	0	1	1	1	0	0	0	0
1	1	1	1	1	1	1	1	1	1	1	1	1	1	1	1	1	0	0	1	0	0	0	0	0	0
4	3	2	2	2	4	4	3	5	4	3	2	5	2	4	1	1	2	2	3	2	0	0	2	1	0
1	1	1	1	1	1	1	1	1	1	1	1	2	1	1	1	1	0	0	1	0	0	0	1	0	0
4	3	4	4	5	5	3	3	4	4	4	5	5	4	4	2	3	3	3	3	3	3	3	3	1	3
3	3	3	3	3	3	3	1	1	1	1	1	3	2	1	3	3	0	0	1	0	0	0	1	1	0
2	3	3	3	4	3	3	4	3	4	3	3	4	3	3	3	3	1	1	2	1	2	2	1	1	1
1	1	1	1	1	1	1	1	1	1	1	1	1	1	1	1	1	0	0	0	0	0	0	0	0	0
3	1	1	1	1	1	1	1	3	3	3	1	4	4	4	1	3	1	2	2	2	2	2	1	2	0
2	1	2	2	2	2	2	2	2	2	3	1	2	2	3	3	2	1	0	1	1	1	1	1	0	0
1	1	1	1	1	1	1	1	2	1	1	1	1	2	1	3	1	0	0	1	1	1	0	0	0	0
2	1	1	1	2	1	2	1	2	2	4	1	4	3	2	2	1	1	1	1	1	1	1	1	1	1
2	2	2	2	1	1	1	1	3	1	1	1	3	1	2	1	1	1	1	3	3	0	0	3	1	0
1	1	1	1	1	1	1	1	1	1	1	1	1	1	1	1	1	0	0	0	1	2	0	0	0	0
1	1	1	1	1	1	1	1	1	1	1	1	4	1	2	1	1	0	0	3	1	0	0	0	0	0
4	4	3	4	3	4	3	2	4	4	3	2	5	4	3	3	3	2	3	3	2	2	3	2	1	1
1	1	1	1	1	1	1	1	2	1	3	1	3	2	3	1	1	1	0	1	1	3	0	1	0	0
1	2	1	1	2	2	1	1	1	2	2	1	5	1	1	1	1	1	1	3	2	1	1	0	0	0
4	3	2	2	2	1	2	1	1	1	2	1	4	3	3	3	3	0	0	3	3	0	1	1	0	0
1	1	1	1	1	1	1	1	1	1	1	1	1	1	1	1	1	0	0	0	0	0	0	0	0	0
1	1	1	1	1	1	1	1	1	1	1	1	1	3	3	1	1	0	1	1	2	0	1	2	1	0
2	2	1	2	1	1	2	1	2	2	1	1	3	2	2	2	2	0	1	2	2	3	1	1	0	0
3	3	3	3	3	3	3	2	3	3	2	2	4	3	3	3	3	1	1	3	1	1	1	1	1	0
2	1	1	1	2	2	1	1	1	1	1	1	2	1	1	2	1	0	0	1	0	0	0	0	0	0
2	3	2	3	3	2	2	1	2	3	2	2	3	2	3	1	1	1	1	2	2	1	1	2	1	1
1	1	1	1	1	1	1	1	1	1	1	1	5	5	5	1	1	1	1	3	3	1	1	1	0	0
1	1	1	1	1	1	1	1	1	1	1	1	1	1	1	1	1	0	1	1	1	2	1	0	0	0
1	1	1	1	1	1	1	1	1	1	1	1	4	2	2	1	1	0	0	3	0	0	0	1	0	0
3	3	2	3	3	3	3	4	5	5	5	2	5	4	3	5	4	1	1	3	3	0	0	3	2	0
1	1	1	2	1	1	1	1	1	2	2	1	2	2	3	1	1	1	1	2	1	0	1	2	0	0
1	1	1	1	1	1	1	1	1	1	1	1	1	1	1	1	1	0	0	0	0	0	0	0	0	0
5	5	5	5	5	5	5	5	5	5	5	5	5	5	5	5	5	3	3	3	3	3	3	3	3	1
1	1	1	2	1	1	1	1	1	1	1	1	1	1	1	1	1	0	0	0	1	0	0	0	0	0
1	1	1	2	1	2	2	1	1	1	2	1	1	1	2	2	1	0	1	1	3	2	1	1	0	0
2	1	1	2	1	3	1	1	1	1	1	1	2	1	1	1	1	0	0	1	1	0	0	0	0	0
1	1	1	1	1	2	1	1	2	2	3	1	1	1	1	1	1	0	0	0	0	0	0	0	0	0
1	1	1	1	1	3	1	3	2	1	1	1	4	1	2	1	1	0	0	2	2	0	0	1	0	0
2	1	1	2	2	4	1	2	1	3	1	1	3	2	1	4	3	0	0	2	3	0	0	0	0	0
1	1	1	1	1	1	1	1	1	1	2	1	2	2	1	1	1	0	0	0	2	0	0	0	0	0
1	1	1	1	1	1	1	1	1	1	1	1	1	1	1	1	1	0	0	0	0	0	0	0	0	0
1	1	1	1	1	1	1	1	1	1	2	1	1	1	1	1	2	0	0	0	0	0	0	0	0	0
4	4	3	4	4	4	4	4	4	4	4	3	5	4	4	4	4	3	2	3	3	2	3	3	2	2
4	5	4	4	4	5	4	4	4	5	4	4	5	5	4	4	4	2	2	3	3	2	2	2	2	1
3	3	3	4	3	4	4	1	3	4	1	3	5	3	3	1	1	3	3	3	3	3	3	2	2	0
1	1	1	1	1	1	1	1	1	1	1	1	1	1	1	1	1	0	0	0	0	0	0	0	0	0
2	1	1	1	2	2	1	1	2	1	1	2	2	1	1	1	1	1	0	1	1	0	1	0	0	0
4	4	1	1	2	2	2	2	2	2	2	2	5	1	3	2	2	1	2	3	1	1	1	1	0	0
3	2	3	4	3	2	2	4	4	3	2	3	4	5	5	4	4	2	1	2	2	1	1	2	0	0
3	1	2	4	2	4	2	2	1	3	4	2	3	4	2	4	3	1	1	2	2	2	1	1	0	0
1	1	1	1	1	1	1	1	1	1	1	1	1	1	1	1	1	0	0	1	0	0	0	0	0	0
4	4	4	4	4	4	2	2	1	1	1	1	4	1	4	2	2	0	0	2	1	1	0	1	0	0
5	4	3	3	4	4	3	2	5	5	5	5	5	4	4	3	3	3	3	3	3	3	3	3	2	3
1	1	1	1	1	1	1	1	2	1	1	1	2	2	2	1	1	1	1	2	1	1	1	1	0	0
2	2	3	2	1	1	2	1	2	2	2	1	2	3	2	2	2	1	1	1	2	1	0	1	0	0
4	3	3	5	2	4	4	1	4	5	3	5	2	4	4	4	3	2	2	1	2	2	2	3	1	2
1	1	1	1	1	1	1	1	1	1	1	1	1	1	1	1	1	0	0	0	0	0	0	0	0	0
5	3	3	2	1	1	1	1	1	1	1	1	2	1	2	3	1	1	0	1	1	1	0	0	0	0
1	1	1	1	3	1	1	1	3	2	1	1	4	4	3	3	5	0	0	3	2	0	0	0	0	0
3	3	3	3	3	3	3	3	3	3	3	3	3	3	3	3	3	1	1	1	1	1	1	1	0	0
1	1	1	1	1	1	1	1	1	1	1	1	1	1	1	1	1	0	0	0	0	0	0	1	0	0
1	1	1	1	1	1	1	1	1	1	1	1	1	1	1	1	1	0	0	2	0	0	0	0	0	0
1	1	1	1	1	1	1	1	2	1	2	1	3	2	1	1	1	1	0	3	1	0	0	1	0	0
4	4	3	4	4	5	4	4	5	5	1	5	5	3	4	4	5	1	1	2	3	1	2	2	2	0
1	1	1	3	4	1	1	1	1	1	1	1	5	1	5	1	1	0	2	3	0	0	2	0	0	0
4	5	4	4	4	3	3	1	3	3	4	2	5	5	5	5	2	3	3	3	3	3	3	3	1	0
1	1	1	1	1	1	1	1	1	1	1	1	1	1	1	1	1	0	0	0	0	0	0	0	0	0
5	5	4	5	5	5	5	3	4	4	4	4	5	3	4	5	5	3	3	3	3	2	3	2	1	2
1	1	1	1	1	1	1	1	1	1	1	1	1	1	1	1	1	1	3	3	3	0	3	0	0	0
1	1	1	1	1	1	2	1	3	4	2	1	5	1	1	1	1	1	0	3	1	2	0	1	0	1
1	1	1	1	1	1	1	1	1	1	1	1	1	1	1	2	1	0	0	0	0	0	0	0	0	0
1	1	1	1	1	1	1	1	1	1	1	1	1	1	1	1	1	0	0	0	0	0	0	0	0	0
1	1	1	2	1	1	2	1	2	2	2	1	5	5	4	1	1	2	2	3	3	3	1	1	0	0
1	1	1	1	3	1	1	1	1	1	1	1	3	2	3	1	3	0	1	3	3	3	0	1	0	0
2	2	1	2	2	2	2	2	2	2	1	1	5	1	2	1	1	1	0	3	1	1	1	0	0	0
3	5	2	3	2	3	2	2	2	2	1	2	5	1	5	3	3	0	0	3	3	0	1	2	1	0
1	1	1	1	1	1	1	1	1	1	1	1	1	1	1	1	1	0	0	0	0	0	0	0	0	0
1	1	1	2	1	1	1	1	1	1	1	1	2	1	1	2	2	0	0	1	1	0	0	0	0	0
4	4	4	4	5	3	3	4	4	4	5	3	5	4	4	3	3	3	3	3	2	2	2	2	2	0
4	4	3	3	2	2	2	1	4	5	2	4	3	2	3	1	2	2	3	2	2	2	3	1	0	3
3	1	2	3	2	2	3	1	3	2	1	1	5	3	3	3	3	1	1	3	3	1	0	1	2	0
1	1	1	1	1	1	1	1	1	1	1	1	2	1	1	1	1	0	0	1	1	0	0	0	0	0
1	1	1	1	1	1	1	1	3	3	2	4	4	3	2	5	4	2	3	3	3	3	2	2	0	2
1	1	1	1	1	1	1	1	1	1	1	1	2	1	1	1	1	0	0	0	1	0	0	0	0	0
1	1	1	1	1	3	1	1	2	3	1	1	3	2	2	1	1	1	1	2	1	0	2	1	1	0
2	2	2	2	1	1	1	1	1	1	2	2	2	2	2	1	2	1	1	2	1	0	1	1	0	0
2	1	2	2	2	4	3	4	4	2	2	2	4	2	3	4	2	2	2	3	3	3	1	2	0	1
2	4	2	3	2	4	2	3	1	2	1	1	5	4	5	3	2	0	1	3	2	3	1	1	0	0
1	1	1	1	1	1	1	1	1	1	1	1	1	1	1	1	1	0	0	1	0	0	0	1	0	0
1	1	2	2	1	2	2	1	2	2	2	2	3	3	2	1	1	3	3	3	3	2	3	3	2	1
2	1	1	1	1	2	1	1	2	2	2	1	2	2	2	1	1	1	1	1	1	0	3	0	1	1
3	1	1	1	2	1	1	1	3	3	3	1	3	2	2	1	2	1	2	2	3	3	2	1	1	0
4	4	4	5	4	2	3	4	2	1	3	1	1	2	2	2	1	1	1	0	1	1	0	0	0	0
1	1	1	1	1	1	1	1	1	1	1	1	1	1	1	1	1	0	0	1	1	0	0	0	0	0
1	1	1	1	1	1	1	1	1	1	1	1	1	1	1	1	1	0	0	0	0	0	0	0	0	0
1	1	1	2	1	2	1	1	1	2	1	1	2	1	1	1	1	0	0	1	1	1	0	0	0	0
2	2	1	1	1	1	1	1	2	2	2	2	2	2	2	1	2	1	0	1	0	0	1	0	0	0
1	1	1	1	1	1	1	1	1	1	1	1	1	1	1	1	1	0	0	0	0	0	0	0	0	0
1	2	3	3	2	2	2	2	3	3	3	2	4	2	3	2	2	1	1	3	2	1	1	1	1	0
1	1	1	3	1	3	1	1	3	1	1	1	5	3	1	1	1	0	0	1	0	0	0	0	0	0
2	2	2	2	3	2	3	1	2	2	2	3	4	3	5	2	3	1	1	3	1	0	0	3	0	0
4	1	2	4	4	5	2	1	3	3	3	3	4	5	3	4	3	2	2	3	1	0	1	1	0	0
1	1	1	3	3	3	2	2	2	3	3	1	1	1	2	3	4	1	2	0	1	3	2	1	2	0
4	5	2	4	3	5	3	1	3	4	3	1	4	3	2	1	2	1	2	2	2	1	3	2	1	0
1	1	1	1	1	1	1	1	1	1	1	1	1	1	1	1	1	0	0	0	0	0	0	0	0	0
3	3	2	3	3	4	4	4	4	4	4	1	5	5	4	4	5	2	3	3	1	3	1	2	0	0
1	1	1	1	1	1	1	1	1	1	1	1	1	1	1	1	1	0	0	0	0	0	0	0	0	0
4	4	3	4	2	4	3	1	4	5	4	4	4	3	3	5	3	2	3	2	2	2	3	2	1	0
1	1	1	1	1	1	1	1	1	2	2	2	2	2	3	2	1	1	0	1	1	1	0	1	0	0
1	1	1	1	1	1	1	1	1	1	1	1	2	1	1	1	1	0	0	0	0	0	0	0	1	0
1	1	1	1	1	1	1	1	1	1	1	1	2	1	1	1	1	0	0	1	1	0	0	0	0	0
1	1	1	1	1	2	2	1	1	1	1	1	3	1	2	4	2	0	0	2	3	1	0	2	1	0
1	1	1	1	1	1	1	1	1	1	1	1	1	1	1	1	1	0	0	0	0	0	0	0	0	0
1	1	1	1	1	1	1	1	1	1	1	1	1	1	1	1	1	0	0	0	1	0	0	0	0	0
2	1	1	3	1	1	1	2	1	1	2	1	3	1	2	2	2	0	0	1	1	0	0	1	0	0
3	2	2	2	2	3	2	1	4	4	4	4	3	1	1	1	1	3	3	2	3	0	2	0	0	0
3	2	2	4	3	1	3	1	1	1	1	1	4	4	4	3	4	1	1	2	2	0	1	2	1	0
2	1	1	2	3	2	2	1	1	1	2	1	3	3	2	1	1	0	3	3	3	2	3	3	0	0
1	1	1	1	1	1	1	1	1	1	1	1	1	1	1	1	1	0	0	0	0	0	0	0	0	0
1	1	1	1	1	1	1	1	1	1	1	1	1	1	1	1	1	0	0	0	0	0	0	0	0	0
2	2	2	2	1	2	1	2	1	1	1	1	1	1	1	1	1	0	0	0	0	0	0	0	0	0
1	1	1	1	1	1	2	2	1	1	1	1	2	1	2	1	1	0	0	0	0	0	0	0	0	0
2	1	2	3	2	3	3	1	1	2	1	1	1	1	1	2	2	1	1	1	1	0	1	0	0	0
1	1	1	2	2	1	1	1	2	2	2	1	3	1	2	1	2	1	0	1	1	1	0	1	0	0
1	1	1	1	1	1	1	1	1	1	1	1	1	1	1	1	1	0	0	0	0	0	0	0	0	0
1	1	1	1	2	1	1	1	3	3	2	2	4	3	2	1	1	1	1	2	2	0	1	1	0	0
5	1	1	5	1	5	5	1	5	1	1	1	5	2	5	1	1	3	3	3	3	3	0	3	0	0
4	4	2	3	3	3	2	2	4	4	3	3	5	3	3	3	2	3	3	3	3	3	2	2	1	1
1	1	1	1	1	1	1	1	1	1	1	1	1	1	1	1	1	0	0	1	0	0	0	0	0	0
1	1	1	1	1	1	1	1	1	1	1	1	3	1	1	1	1	0	0	1	0	0	0	0	0	0
1	1	1	1	1	1	1	1	1	1	1	1	1	1	1	3	1	0	0	0	2	3	0	0	0	0
1	1	1	1	1	1	1	1	1	1	1	1	1	1	1	1	1	0	0	0	0	0	0	0	0	0
1	1	1	1	1	1	1	1	1	1	3	1	1	1	2	1	1	1	1	0	3	0	1	1	0	0
1	1	1	1	1	1	1	1	2	2	1	2	4	4	4	4	4	1	1	3	2	1	2	1	0	1
3	1	3	4	3	5	4	1	4	4	4	3	3	2	4	2	2	3	3	3	3	2	3	3	0	1
1	1	1	1	1	1	1	1	1	1	1	1	1	1	5	1	1	0	0	0	3	0	0	3	0	0
3	2	3	3	4	4	2	3	5	5	3	5	5	5	5	2	5	3	1	3	2	1	1	1	3	0
3	2	2	2	2	2	2	2	2	2	2	2	2	2	2	2	2	1	1	1	1	1	0	2	1	0
1	1	1	1	1	1	1	1	1	1	1	1	1	1	1	1	1	0	0	0	0	0	0	0	0	0
4	4	5	5	5	5	5	1	5	5	2	2	5	5	5	5	4	3	3	3	3	3	3	3	3	0
1	1	1	1	1	1	1	1	1	1	1	1	1	1	1	1	1	0	0	1	1	0	0	0	0	0
1	1	1	1	1	1	1	1	1	1	1	1	1	1	1	1	1	0	0	0	0	0	0	0	0	0
3	5	1	3	1	4	1	3	4	5	4	1	5	5	4	5	5	2	1	3	2	1	1	3	3	0
1	1	1	1	1	1	1	1	1	1	1	1	1	1	1	1	1	0	0	0	0	0	0	0	0	0
1	1	1	1	1	1	1	1	1	2	2	1	1	1	1	1	1	1	1	0	0	0	1	0	0	0
1	1	1	1	1	1	1	1	1	1	1	1	1	1	1	1	1	0	0	0	0	0	0	0	0	0
4	4	4	3	3	3	3	2	4	2	2	4	3	4	4	4	3	1	1	1	2	1	1	1	1	0
1	1	1	1	1	1	1	1	1	1	1	1	1	1	1	1	1	0	0	0	0	0	0	0	0	0
1	1	2	2	2	1	2	2	2	1	2	1	2	2	2	2	1	1	1	2	3	1	0	1	1	0
2	2	2	2	1	2	1	1	2	2	2	3	3	3	3	2	2	2	2	2	2	0	1	2	0	0
1	1	1	1	1	1	1	1	1	1	1	1	1	1	1	1	1	0	0	0	0	0	0	0	0	0
2	1	1	1	1	1	1	1	1	2	3	1	1	1	1	3	1	0	0	0	0	0	0	0	0	0
1	1	1	1	1	1	1	1	1	1	1	1	1	1	1	1	1	0	0	0	0	0	0	0	0	0
2	4	1	5	1	5	5	3	5	5	3	1	5	5	5	4	4	3	3	3	3	3	3	3	0	0
1	1	1	1	1	1	1	1	1	1	1	1	2	2	2	3	1	0	0	1	1	1	0	1	0	0
1	1	1	1	1	1	1	1	1	1	1	1	1	1	1	1	1	0	0	0	0	0	0	0	0	0
1	1	1	1	1	2	2	1	3	3	3	1	4	3	1	1	1	1	1	3	2	1	0	0	0	0
4	4	4	5	4	4	5	3	4	5	4	5	4	3	4	5	3	1	1	1	1	2	1	2	2	0
2	1	1	2	3	2	1	2	4	4	4	1	1	3	3	3	1	2	2	1	1	3	1	1	0	0
3	3	1	1	3	3	2	4	3	3	3	1	3	3	3	3	2	1	2	2	2	2	1	2	2	0
2	1	1	1	1	1	2	1	1	1	1	1	2	2	1	1	1	0	0	1	1	1	0	0	0	0
5	5	5	5	5	5	5	3	4	3	1	1	1	1	3	1	3	2	2	2	3	2	0	0	0	0
1	1	1	1	1	1	1	1	1	1	1	1	4	2	1	4	1	0	0	2	0	0	0	0	0	0
1	1	1	1	1	2	1	1	2	1	1	1	5	4	3	1	1	1	1	3	3	0	1	2	0	0
3	3	3	3	3	3	3	3	4	4	4	4	4	4	4	4	4	2	3	2	3	1	2	2	1	0
4	2	1	3	2	2	1	1	2	2	1	1	4	2	2	4	1	2	1	3	2	1	0	0	0	0
4	3	3	3	3	4	3	4	3	4	4	3	3	3	2	4	3	1	1	1	0	0	1	1	0	0
4	4	3	4	4	4	2	2	4	4	5	4	4	5	5	4	4	2	2	2	2	3	3	2	0	2
1	1	1	1	1	1	1	1	1	1	1	1	1	1	1	1	1	0	0	0	0	0	0	0	0	0
1	1	1	1	2	1	1	1	1	1	1	1	4	2	3	2	1	1	2	3	2	1	0	1	1	0
2	2	1	2	2	1	1	1	1	1	1	1	2	2	2	2	1	0	1	1	1	0	1	0	0	0
1	1	1	1	1	1	1	1	1	1	1	1	4	1	1	1	1	0	0	3	0	1	0	0	0	0
5	5	5	5	5	5	5	5	5	5	5	5	5	5	5	5	5	3	3	3	3	3	3	3	3	3
1	1	1	1	1	1	1	2	5	5	5	3	5	5	4	1	5	3	3	3	3	3	3	3	3	3
1	1	1	1	1	1	1	1	1	1	1	1	2	1	1	1	1	0	0	1	1	0	0	0	0	0
2	1	1	2	2	1	1	2	1	1	1	1	3	2	2	2	1	0	0	2	2	0	0	2	0	0
5	5	3	5	4	4	4	4	3	3	1	1	3	5	5	3	3	0	2	3	3	0	0	2	0	0
1	1	1	2	1	1	1	1	1	1	1	1	1	2	1	1	1	1	0	1	1	0	0	0	0	0
1	1	1	1	1	1	1	1	1	1	1	1	1	1	1	1	1	0	0	0	0	0	0	0	0	0
1	1	1	1	1	1	1	1	1	3	3	2	4	1	3	1	1	1	1	3	3	1	0	2	0	0
1	1	1	1	1	1	1	1	1	1	1	1	1	1	1	1	1	0	0	0	0	0	0	0	0	0
1	1	1	1	1	1	1	1	1	1	1	1	3	1	1	1	1	0	0	0	1	0	0	0	0	0
1	1	1	1	1	1	1	1	1	1	1	1	1	1	1	1	1	1	0	1	1	1	0	0	0	0
3	3	2	3	1	3	3	1	2	4	3	1	5	1	2	3	2	1	1	3	2	2	0	0	0	0
4	3	3	4	3	4	5	2	5	4	2	3	5	5	4	3	3	3	2	3	3	1	2	2	0	1
2	2	1	1	1	4	2	3	1	2	1	1	5	2	2	2	1	0	0	3	1	0	0	0	0	0
1	1	1	1	1	1	1	1	1	1	1	1	2	1	1	2	1	0	0	1	1	1	0	0	0	0
1	1	1	1	1	1	1	1	1	1	1	1	1	1	1	1	1	0	0	0	0	0	0	0	0	0
4	4	4	5	5	5	3	3	3	3	4	3	5	5	4	4	4	1	1	3	1	1	0	0	0	0
1	1	1	1	1	1	1	1	1	1	1	1	1	1	1	1	1	0	0	0	1	1	1	0	0	0
1	1	1	1	1	1	1	1	1	1	1	1	1	1	1	1	1	0	0	0	0	0	0	0	0	0
2	1	1	2	2	1	1	1	1	2	1	1	1	2	2	1	1	0	1	0	0	0	1	0	0	1
3	3	2	2	1	2	1	3	2	1	1	2	5	4	3	3	2	0	0	3	1	2	0	3	2	0
2	1	2	1	3	1	1	1	4	4	4	1	4	2	4	2	3	2	2	2	2	2	1	1	2	0
4	1	4	4	1	4	4	1	3	3	2	1	4	4	3	3	1	1	1	1	1	1	1	1	0	0
1	1	1	1	1	1	1	1	1	1	1	1	1	1	1	1	1	0	0	0	0	0	0	0	0	0
2	2	2	2	2	2	2	2	2	2	2	2	2	2	2	2	2	1	1	1	1	1	1	1	1	1
4	1	1	3	5	3	1	3	5	3	1	1	5	5	3	5	5	2	0	3	3	1	0	0	0	0
1	1	1	1	1	2	1	4	2	4	4	1	4	5	1	1	1	1	1	2	2	0	0	0	0	0
1	1	1	1	1	1	1	1	1	1	1	1	4	1	1	1	1	0	0	2	1	0	0	0	0	0
1	1	2	2	2	1	1	1	3	1	1	2	5	2	1	1	1	1	1	3	1	1	2	1	0	0
1	1	1	1	1	1	1	1	1	1	1	1	1	1	2	1	1	1	1	2	2	1	0	2	0	0
1	1	1	1	1	1	1	1	1	1	1	1	1	1	1	1	1	0	0	0	1	0	0	0	0	0
3	3	1	2	1	3	2	1	2	3	1	1	2	3	2	3	1	2	2	2	2	3	2	1	1	0
1	1	1	1	1	1	1	1	1	1	1	1	1	1	1	1	1	0	0	0	0	0	0	0	0	0
4	3	3	4	3	4	3	1	3	1	1	1	4	3	4	5	4	0	1	1	1	0	0	1	0	0
1	1	1	1	1	2	1	1	1	2	2	2	2	2	2	1	2	0	0	1	1	1	0	1	1	0
1	1	1	1	1	1	1	1	1	1	1	1	1	1	1	1	1	0	0	0	0	0	0	0	0	0
3	3	3	3	3	3	3	3	3	3	2	3	3	3	3	4	2	0	0	1	0	1	0	1	1	0
5	3	3	3	3	3	3	5	5	5	5	3	5	3	3	3	3	3	3	3	3	3	3	3	2	0
2	1	1	3	2	2	1	2	3	3	2	3	1	3	2	2	3	2	1	3	2	2	0	1	2	0
1	1	1	1	1	1	1	1	1	1	1	1	1	1	1	1	1	0	0	1	1	0	0	0	0	0
2	1	1	2	1	1	1	1	2	1	2	1	1	1	3	2	1	1	1	1	0	1	0	2	0	0
1	1	2	1	2	1	1	1	2	2	2	1	1	2	2	2	1	1	1	0	1	0	1	1	0	0
5	4	4	5	5	5	5	3	5	4	5	3	4	3	3	4	4	3	3	3	3	3	3	1	2	2
2	2	2	2	2	2	2	2	2	2	2	2	2	2	2	2	2	1	1	1	1	1	2	0	0	0
1	1	1	1	1	1	1	1	1	1	1	1	1	1	1	1	1	0	0	0	0	0	0	0	0	0
5	5	3	3	5	5	5	5	5	4	5	4	4	4	5	5	5	2	2	2	3	2	2	2	2	0
2	2	1	2	2	2	2	2	3	2	2	2	3	2	2	2	2	1	1	1	1	1	1	1	0	0
2	1	1	3	1	3	1	1	1	1	1	1	3	1	1	3	1	1	0	2	2	0	0	0	0	0
2	2	1	2	1	2	1	1	1	1	1	1	1	1	1	1	1	0	0	0	0	0	0	0	0	0
1	1	1	1	1	1	1	1	1	1	1	1	1	1	1	1	1	1	0	0	0	1	0	0	0	0
1	1	1	1	1	1	1	1	1	1	1	1	1	1	1	1	1	0	0	0	0	0	0	0	0	0
1	1	1	1	1	1	1	1	1	1	1	1	1	1	1	1	1	0	0	1	1	0	0	0	0	0
1	1	1	1	1	1	1	1	1	1	1	1	1	1	1	1	1	0	0	0	0	0	0	0	0	0
1	1	1	1	1	1	1	1	2	2	1	1	2	2	2	1	2	1	1	1	0	0	1	0	0	0
4	4	4	5	5	4	4	3	5	5	3	5	5	5	5	5	5	3	2	3	3	3	0	3	3	0
4	4	4	4	4	4	4	2	5	5	5	1	5	2	5	4	5	2	1	3	3	3	2	2	1	0
1	1	1	1	1	1	1	1	1	1	1	1	5	1	4	1	1	0	0	0	0	0	1	3	0	0
2	2	2	2	2	2	1	3	2	2	2	2	2	2	2	2	2	2	1	1	1	2	0	1	0	0
1	1	1	1	1	1	1	1	1	1	1	1	1	1	1	1	1	0	0	1	0	0	0	0	0	0
2	1	1	1	1	1	1	1	1	1	1	1	2	1	1	1	1	0	0	1	1	0	0	0	0	0
4	4	4	4	4	4	3	2	4	5	5	5	4	4	3	4	3	3	3	2	2	2	3	3	2	1
1	1	1	2	2	1	1	2	2	2	2	1	3	3	2	2	1	1	1	2	3	0	1	1	1	0
5	4	4	4	4	4	5	3	2	4	4	4	3	5	5	3	5	2	1	1	1	0	0	3	3	0
1	1	1	1	1	1	1	1	1	1	1	1	1	1	1	1	1	0	0	0	0	0	0	0	0	0
1	1	1	3	3	3	1	3	4	2	2	1	3	2	4	1	2	2	2	2	2	2	2	2	0	1
1	1	1	1	1	1	1	1	1	1	1	1	1	1	1	1	1	0	0	0	0	0	0	0	0	0
5	5	5	5	5	5	5	5	5	5	5	5	5	5	5	5	5	3	3	3	3	3	3	3	3	3
2	2	2	2	2	2	2	3	1	1	1	1	4	2	3	2	1	0	0	3	0	0	0	2	0	0
2	1	1	1	1	1	1	1	1	1	1	1	1	2	1	1	1	0	1	1	0	0	0	0	0	0
1	1	1	1	1	2	1	1	1	1	1	3	1	1	2	2	1	0	0	0	0	0	0	0	0	0
1	1	1	1	1	1	1	1	1	1	1	1	1	1	1	1	1	0	0	0	0	0	1	0	0	0
1	1	1	1	1	1	1	1	1	1	1	1	1	1	2	1	1	1	0	0	0	0	0	0	0	0
3	3	2	3	2	3	3	3	2	2	2	3	4	4	4	4	4	0	0	2	1	2	2	2	1	0
1	1	1	1	1	1	1	1	1	1	1	1	1	1	1	1	1	0	0	0	0	0	0	0	0	0
3	3	2	2	2	3	2	1	2	3	3	2	3	3	2	1	1	1	1	1	1	1	1	1	0	0
2	2	2	2	2	2	2	2	2	2	2	2	2	2	2	2	2	1	1	1	1	2	2	1	0	0
1	1	1	2	2	1	1	1	1	1	1	1	1	2	2	2	1	1	1	1	0	0	1	0	0	0
2	2	2	5	2	2	1	1	1	1	1	1	1	1	1	1	1	3	0	0	0	0	0	0	0	0
1	1	1	1	1	1	1	1	1	1	1	1	2	1	2	1	1	0	0	1	1	0	0	0	0	0
3	1	3	2	1	2	2	2	3	3	3	2	2	2	3	5	5	1	1	1	1	1	0	1	1	0
1	1	1	1	1	1	1	1	2	2	1	1	5	3	3	1	1	1	1	3	3	1	1	1	0	0
1	1	1	1	1	1	1	1	1	1	1	1	2	1	1	1	1	0	0	0	0	0	0	0	0	0
2	1	1	2	1	2	2	1	1	1	1	1	2	1	2	2	1	1	0	1	1	0	0	1	0	0
3	3	3	3	4	4	3	4	4	4	4	5	5	5	5	5	4	3	3	3	3	3	3	3	2	1
1	2	2	2	2	2	1	1	2	2	2	3	3	2	2	1	2	1	1	2	2	1	1	0	0	0
4	4	3	3	3	2	2	2	4	3	4	4	5	3	4	4	3	2	3	3	2	2	3	2	1	0
3	3	3	4	2	4	5	1	2	2	2	1	5	2	2	2	1	1	1	2	3	3	1	0	0	0
3	2	2	4	2	4	3	4	5	5	5	5	3	1	5	3	2	3	3	2	2	3	3	3	3	3
1	1	1	1	1	1	1	1	1	1	1	1	1	1	1	1	1	1	1	0	1	1	0	0	0	0
4	2	2	4	3	4	4	2	5	3	2	2	5	4	5	5	3	2	3	3	3	1	3	2	2	0
5	3	4	4	5	4	4	3	3	3	3	5	5	4	4	5	5	1	1	1	1	1	1	1	0	1
4	4	3	4	4	4	4	2	4	4	4	2	4	4	4	4	3	1	1	2	2	2	0	0	0	0
3	3	1	1	1	2	1	1	1	1	1	1	5	3	1	1	1	1	1	2	0	0	0	0	0	0
1	1	1	1	1	1	1	1	1	1	1	1	1	1	1	2	1	0	0	0	0	0	0	0	0	0
4	4	5	4	4	4	4	3	5	5	5	5	5	5	5	5	5	3	3	3	3	3	3	3	3	2
1	1	1	1	1	1	1	1	1	1	1	1	1	2	1	1	2	0	0	1	1	0	0	0	0	0
3	3	1	1	3	3	1	3	4	1	4	1	4	2	3	3	3	0	0	2	2	0	0	1	1	0
4	3	3	3	4	3	3	4	4	4	4	2	5	4	5	3	3	3	0	3	3	2	0	3	1	0
2	3	4	2	3	4	4	3	4	4	4	2	5	3	4	4	4	3	2	3	3	3	3	3	0	1
3	2	2	3	4	2	3	2	4	4	3	3	4	4	4	3	3	3	2	2	3	3	2	2	0	0
2	2	2	3	3	4	2	1	3	3	4	3	3	4	5	2	3	2	2	2	2	1	2	2	2	0
1	3	1	1	1	1	1	3	2	2	2	1	3	3	2	2	2	1	1	2	1	1	1	1	1	0
1	1	1	3	1	1	1	1	1	1	1	1	5	4	4	3	3	1	2	2	0	0	2	0	0	0
1	2	2	1	1	1	1	1	1	1	1	1	2	1	2	1	1	0	0	2	2	0	0	2	0	0
1	1	1	1	1	1	1	1	1	1	1	1	1	1	1	1	1	0	0	1	1	1	0	2	1	0
3	2	3	3	3	4	3	2	3	3	3	2	4	3	4	3	3	1	1	3	1	0	1	1	1	0
2	2	1	1	1	1	1	1	1	1	1	1	1	1	1	2	1	0	0	0	1	0	0	0	0	0
1	1	1	1	1	1	1	1	1	1	1	1	1	1	1	1	1	0	0	0	0	0	0	0	0	0
5	5	5	2	3	5	5	1	5	5	5	5	5	2	4	3	3	2	3	3	2	2	2	2	2	1
1	1	1	1	1	1	1	1	1	1	1	1	1	1	1	1	1	0	0	0	0	0	0	0	0	0
1	1	1	1	1	1	1	1	1	1	1	1	1	1	1	1	1	0	0	0	0	0	0	0	0	0
1	1	1	1	1	1	1	1	1	1	1	1	1	1	1	1	1	0	0	0	0	0	0	0	0	0
1	1	1	1	1	1	1	1	1	1	1	1	1	1	1	1	1	0	0	1	0	0	0	0	0	0
2	2	3	3	3	3	4	3	2	2	1	1	3	1	1	2	2	0	0	0	0	0	0	0	0	0
1	1	1	1	1	1	1	1	3	2	2	3	3	2	3	2	2	1	1	1	1	2	1	1	2	0
3	2	1	3	3	2	3	2	2	3	5	2	3	2	2	4	1	2	3	3	3	3	3	3	1	0
3	2	2	3	3	2	3	1	3	3	3	2	3	3	3	2	3	1	1	2	1	1	2	2	0	0
1	1	1	1	1	1	1	1	1	1	1	1	4	1	1	1	1	0	0	1	1	0	0	0	0	0
2	2	1	1	1	1	1	1	1	1	1	1	1	1	1	1	1	0	0	0	0	0	0	0	0	0
1	1	1	1	1	1	1	1	1	1	2	1	3	2	2	2	1	0	0	2	1	0	0	0	0	0
1	1	1	1	1	1	1	1	1	1	1	1	1	3	2	1	1	0	0	0	1	0	1	0	0	0
2	2	3	2	1	3	1	3	1	3	2	1	3	2	2	2	1	1	1	1	0	0	1	0	0	0
1	1	1	1	1	1	1	1	1	1	1	1	1	1	1	1	1	1	1	0	0	1	0	0	0	0
1	1	1	1	1	1	1	1	1	1	1	1	4	1	1	1	1	0	0	3	1	0	0	0	0	0
3	4	5	4	3	5	4	5	5	4	4	1	4	2	4	1	1	2	2	2	2	2	3	2	1	0
5	3	5	5	5	5	5	5	5	5	5	5	5	5	5	5	5	3	3	3	3	3	3	3	3	2
1	1	1	1	1	2	1	1	1	2	1	1	2	2	2	4	1	0	0	2	1	0	0	1	0	0
4	3	1	4	3	3	1	1	1	3	1	4	4	1	3	1	1	1	2	2	2	2	2	2	0	0
2	1	1	1	1	1	1	1	1	1	1	1	2	1	2	1	1	0	1	1	1	1	1	1	0	0
2	1	1	4	1	4	4	1	4	4	4	1	1	5	1	1	1	2	2	2	2	2	0	0	0	0
1	1	1	2	1	1	1	1	1	1	1	1	1	5	2	3	1	0	1	0	0	0	0	1	0	0
1	1	2	1	1	1	1	1	3	4	4	2	4	2	3	1	1	1	1	1	2	2	1	0	0	0
1	1	1	1	1	1	1	1	1	1	1	1	2	2	1	1	1	0	0	1	0	0	0	0	0	0
4	4	3	5	3	5	5	1	1	1	1	1	3	1	1	1	1	0	0	2	0	0	0	0	0	0
1	1	1	1	1	1	1	1	1	1	1	1	2	1	1	1	1	0	0	1	0	0	0	0	0	0
1	1	1	1	1	1	1	1	1	1	1	1	4	1	1	1	2	0	0	2	0	0	1	0	0	0
3	3	3	5	5	4	5	4	5	5	5	3	5	5	5	5	4	3	3	3	3	3	3	3	3	1
3	1	4	2	2	3	3	3	1	3	1	5	3	2	2	5	5	0	1	2	2	0	1	0	0	0
1	1	1	1	1	1	1	1	1	1	1	1	2	2	1	1	1	0	0	3	1	0	0	0	0	0
1	1	1	1	1	1	1	1	1	1	1	1	1	1	1	1	1	0	0	1	1	0	0	0	0	0
2	1	1	3	1	1	1	1	1	1	1	1	4	2	1	1	1	1	1	3	1	0	0	0	0	0
2	2	2	3	3	2	1	1	1	1	1	1	2	2	2	1	1	0	0	1	1	0	0	1	0	0
1	1	1	2	1	1	1	1	2	2	2	1	1	3	3	2	2	0	0	0	0	0	0	0	0	0
2	2	1	1	1	1	1	1	2	3	3	1	4	1	2	2	1	1	1	3	3	1	0	1	0	0
2	1	2	2	3	2	1	1	1	1	1	1	1	1	1	3	1	0	0	1	1	0	0	0	0	0
1	3	3	3	3	3	3	3	3	3	2	2	3	3	4	3	3	2	2	3	2	2	2	2	2	1
1	1	1	1	1	1	1	1	1	1	1	1	1	1	1	1	1	1	0	1	0	0	0	0	0	0
1	1	1	1	1	1	1	1	1	1	1	1	1	1	1	1	1	0	0	0	0	0	0	0	0	0
3	4	4	3	3	3	3	5	3	4	4	3	3	2	3	3	3	2	2	2	1	1	2	1	1	0
1	1	1	1	1	1	1	1	1	1	1	1	3	2	1	1	1	0	1	3	1	1	2	0	0	0
2	1	1	1	1	1	1	1	2	3	5	1	5	5	4	4	1	2	0	3	3	0	0	2	0	0
1	1	1	1	1	1	1	1	1	1	1	1	1	1	1	1	1	0	0	0	0	0	0	0	0	0
1	1	1	1	1	1	1	1	1	1	1	1	1	1	2	1	1	0	0	0	0	0	0	0	0	0
5	1	4	5	5	5	3	1	2	3	2	4	5	5	3	4	2	1	1	3	2	0	1	0	0	0
1	1	1	1	1	1	1	1	1	1	1	1	2	1	1	1	1	0	0	1	1	0	0	0	0	0
1	1	1	1	1	1	1	1	1	1	1	1	2	1	1	1	1	0	0	0	0	0	0	2	0	0
2	2	3	3	2	3	3	3	2	2	1	1	3	3	3	2	2	2	1	3	2	1	1	2	1	1
2	2	2	2	2	2	1	1	1	1	1	1	1	1	1	1	1	0	0	1	0	0	0	0	0	0
2	1	1	2	1	2	1	1	2	2	1	1	5	3	2	4	1	1	1	3	3	1	1	0	0	0
2	2	1	2	2	2	1	1	1	1	1	1	3	1	3	1	3	0	0	3	0	0	3	3	1	0
1	1	1	1	1	1	1	1	1	1	1	1	1	1	1	1	1	0	1	0	1	0	0	0	0	0
1	1	1	1	1	1	1	1	1	1	1	1	1	1	1	1	1	0	0	0	0	0	0	0	0	0
1	2	1	1	1	2	1	1	1	1	1	1	3	2	1	1	1	1	0	2	1	2	0	0	0	0
2	2	2	2	3	1	1	1	1	2	2	1	2	2	1	3	2	0	0	1	1	1	1	0	0	0
2	2	1	1	2	4	4	4	2	4	3	1	3	4	4	4	2	2	1	1	3	3	2	3	0	0
1	1	1	1	1	1	1	1	1	1	1	1	2	1	1	1	1	0	0	0	0	0	0	0	0	0
1	1	1	1	1	1	1	1	1	1	1	1	1	1	1	1	1	0	0	0	0	0	0	0	0	0
4	4	4	5	5	4	4	4	5	5	5	4	4	5	5	5	4	3	3	2	2	2	2	3	2	0
1	1	1	1	1	1	1	1	1	1	1	1	3	2	1	1	1	0	1	2	2	0	0	0	0	0
4	3	1	2	2	1	1	4	2	1	2	1	4	1	1	3	1	1	0	3	3	3	0	0	0	0
1	1	1	1	2	2	1	1	1	1	1	1	2	2	2	1	1	0	0	2	2	0	0	1	0	0
1	1	1	1	1	1	1	1	1	1	1	1	1	1	1	1	1	0	0	0	0	0	0	0	0	0
5	5	3	5	4	4	4	1	5	5	5	3	3	4	3	3	4	3	3	3	3	3	3	2	2	3
1	1	1	1	1	1	1	1	1	2	1	1	1	1	1	1	1	0	0	0	0	0	1	0	0	0
1	1	1	1	1	1	1	1	1	1	1	1	2	2	1	1	1	0	0	0	2	0	0	0	0	0
1	1	1	1	1	1	1	1	1	1	1	1	1	1	1	1	1	1	1	0	0	0	0	0	0	0
2	2	1	2	2	1	1	1	1	1	2	1	3	1	2	3	3	0	1	1	0	0	1	0	0	0
3	3	3	3	4	4	3	1	1	3	3	3	4	4	4	4	3	2	2	2	2	2	2	2	2	0
1	1	3	3	1	2	4	4	4	4	4	1	4	4	3	1	4	1	1	1	0	1	2	3	3	3
5	3	4	4	3	4	3	3	3	4	4	4	4	4	3	3	4	1	1	1	1	2	1	1	0	0
2	2	2	1	1	1	1	1	1	1	1	1	1	1	1	3	1	0	0	1	0	0	0	0	0	0
1	1	1	1	1	1	1	1	1	1	1	1	1	1	1	1	1	0	0	0	0	0	0	0	0	0
3	3	3	2	4	4	4	2	4	3	4	2	5	5	3	2	2	2	2	3	2	2	1	1	0	0
1	1	1	1	1	1	1	1	1	1	1	1	1	1	1	1	1	1	1	0	1	1	1	0	0	0
1	1	1	1	1	1	1	1	1	1	1	1	1	1	1	1	1	0	0	0	0	0	0	0	0	0
1	2	1	1	1	1	1	1	1	1	1	1	3	1	1	1	1	0	0	1	2	0	0	0	0	0
1	1	1	1	1	1	1	1	1	1	1	1	1	1	1	1	1	0	0	0	0	0	0	0	0	0
1	1	1	1	1	1	1	1	1	1	1	1	1	1	1	1	1	0	0	0	0	0	0	0	0	0
1	1	1	1	1	1	1	1	2	1	1	1	2	2	1	1	2	0	1	1	0	0	1	0	0	0
1	1	1	1	1	1	1	1	1	1	1	1	1	1	1	1	1	0	0	1	0	0	0	0	0	0
4	3	3	4	5	4	4	3	5	5	5	4	4	4	3	3	4	2	3	3	3	2	3	2	2	0
2	1	1	2	2	2	2	1	1	1	1	1	5	3	2	1	4	1	1	3	3	0	0	1	0	0
1	1	1	1	1	1	1	1	1	1	1	1	1	1	1	1	1	0	0	0	0	0	0	0	0	0
3	2	2	2	2	2	2	2	2	3	3	3	3	2	4	2	3	1	1	1	1	1	1	1	0	0
1	1	1	1	1	1	1	1	1	1	1	1	1	1	1	1	1	0	0	0	0	0	0	0	0	0
2	1	1	2	1	1	1	1	1	1	1	2	1	1	2	1	1	0	0	0	0	0	1	1	0	0
1	2	1	1	1	1	1	2	1	1	1	1	1	1	1	1	1	0	0	0	1	1	0	0	0	0
1	1	1	1	1	1	1	1	1	1	1	1	1	1	1	1	1	0	0	0	0	0	0	0	0	0
5	5	4	5	5	5	4	5	4	2	5	4	5	5	5	5	3	3	1	3	3	3	0	3	1	0
1	1	1	1	1	1	1	1	1	1	1	1	3	2	1	1	1	0	0	2	1	0	0	0	0	0
1	1	1	1	1	1	1	1	1	1	1	1	1	1	1	1	1	0	0	1	1	0	0	0	0	0
2	1	2	1	1	1	1	1	3	3	2	2	2	1	2	3	2	0	0	2	2	0	0	0	0	0
4	3	2	3	2	2	3	3	3	1	3	1	5	4	3	3	4	2	1	3	1	3	1	1	1	0
2	2	1	1	1	2	1	1	1	1	1	1	3	1	3	1	1	0	1	2	2	2	1	2	0	0
2	2	4	2	5	3	2	2	2	3	1	2	2	2	3	5	2	1	3	3	3	3	1	1	0	0
4	4	1	3	3	4	3	2	1	3	3	1	3	4	3	3	1	2	1	3	1	3	2	1	0	0
1	1	1	1	1	1	1	1	1	1	1	1	1	1	1	1	1	0	0	0	0	0	0	0	0	0
1	1	1	1	1	1	1	1	2	2	1	1	2	2	2	1	1	0	1	1	1	0	0	0	0	0
1	1	1	1	1	1	1	1	4	3	3	1	4	4	4	3	2	2	1	3	3	2	1	2	0	0
1	1	1	1	1	1	1	1	1	1	1	1	1	1	1	1	1	0	0	0	0	0	0	0	0	0
1	1	1	1	1	1	1	1	1	1	1	1	1	1	1	1	1	0	0	0	0	0	0	0	0	0
3	3	4	4	3	4	4	2	4	3	4	2	5	1	4	1	1	3	2	3	3	3	3	3	0	1
1	1	1	1	1	2	1	1	1	1	1	1	1	1	1	1	1	0	0	1	0	0	0	0	0	0
2	2	1	1	1	1	1	1	1	1	2	1	3	1	1	3	2	0	0	3	0	0	0	0	0	0
1	1	1	1	1	1	1	1	1	1	1	1	3	2	2	1	1	0	0	1	1	0	0	0	0	0
2	2	2	2	2	2	3	2	3	4	4	1	3	5	4	4	2	2	1	2	2	1	2	2	1	0
2	1	1	1	2	1	1	2	4	5	5	4	4	3	5	4	4	3	3	2	2	3	2	3	2	0
4	4	4	5	5	5	4	1	4	4	2	3	5	5	5	4	4	2	2	3	3	1	2	2	1	0
1	1	1	1	1	1	1	1	1	1	1	1	1	1	2	1	1	0	0	0	0	0	0	1	0	0
2	2	1	1	1	1	1	1	1	1	1	1	1	2	2	1	1	1	1	1	1	0	1	1	0	0
1	1	1	1	2	1	1	1	1	1	1	1	2	2	2	1	1	0	0	1	3	0	1	1	1	0
4	4	2	5	3	5	5	1	3	3	2	3	4	1	3	5	4	1	1	2	2	2	2	2	0	1
2	1	1	1	1	1	1	1	2	1	1	1	3	3	2	1	1	1	1	2	1	1	1	1	0	0
2	2	2	1	1	1	1	1	1	1	1	1	4	2	2	1	1	0	1	3	0	0	1	0	0	0
4	4	2	5	5	5	4	4	3	3	2	1	4	4	2	5	4	1	2	3	1	0	2	1	1	0
2	2	1	1	3	3	3	2	4	4	3	1	2	2	2	1	3	1	1	1	1	1	1	0	0	0
1	1	1	1	1	2	1	1	1	2	2	1	2	2	2	1	1	0	0	0	0	0	0	0	0	0
1	1	1	1	1	1	1	1	1	1	1	1	2	2	1	1	1	0	0	1	1	1	1	0	0	0
1	1	1	1	1	1	1	1	1	1	1	1	1	1	1	1	1	0	0	0	0	0	0	0	0	0
4	4	4	4	4	4	4	2	4	4	4	4	4	3	4	4	2	2	2	3	3	3	2	3	0	0
1	1	1	1	1	1	1	1	1	1	1	1	1	1	1	1	1	0	0	1	0	0	0	0	0	0
3	3	2	3	2	3	2	1	4	4	4	2	2	3	2	2	2	2	3	1	3	1	2	1	1	0
1	1	1	1	1	1	1	1	1	1	1	1	1	1	1	1	1	0	1	3	3	0	0	0	0	0
2	2	1	2	1	2	1	1	4	5	4	1	5	3	2	2	1	3	2	3	3	1	1	3	0	1
1	1	1	2	2	2	1	1	1	2	3	1	3	1	2	2	1	0	0	2	1	0	1	1	0	0
1	1	1	1	1	1	1	1	1	1	1	1	1	1	1	1	1	0	0	2	2	0	0	0	0	0
1	1	1	1	1	1	1	1	1	1	1	1	1	1	3	1	1	0	0	0	0	0	0	0	0	0
1	1	1	1	1	1	1	1	1	1	1	1	1	1	1	1	1	0	0	0	0	0	0	0	0	0
4	4	3	5	5	5	5	4	5	5	4	4	4	3	4	4	5	3	3	3	3	0	3	3	0	0
1	2	1	1	1	2	2	1	1	1	1	1	1	1	1	1	1	0	0	0	0	0	0	0	0	0
4	5	2	4	3	4	4	3	4	5	4	5	5	3	4	4	4	3	3	3	3	3	2	3	3	1
1	1	1	1	1	1	1	1	2	2	1	1	2	1	3	1	1	1	0	1	2	1	0	2	1	0
1	1	1	1	1	1	1	1	1	1	1	1	1	1	1	1	1	0	0	0	0	0	0	0	0	0
1	1	1	1	1	1	1	2	1	2	2	1	3	2	2	1	1	1	1	1	1	0	0	0	0	0
1	1	1	1	1	1	1	1	1	1	1	1	1	1	5	1	2	1	1	1	2	2	1	3	2	0
2	1	3	2	1	1	1	2	3	1	1	1	2	2	2	1	2	1	1	3	2	1	1	1	0	0
1	1	1	3	2	3	1	2	3	1	1	1	4	2	2	2	1	1	1	3	3	0	0	0	0	0
1	1	1	1	1	1	1	1	1	1	1	1	1	1	1	1	1	0	0	0	0	0	0	0	0	0
5	5	5	5	5	5	5	5	5	5	5	5	5	5	5	5	5	3	3	3	3	3	3	3	3	1
2	1	2	1	2	1	1	2	2	2	2	1	4	2	2	1	2	1	1	3	2	1	0	1	0	0
1	1	1	1	1	1	1	1	1	1	1	1	1	1	1	1	1	0	0	1	1	0	0	0	2	0
1	1	1	1	1	1	1	1	1	1	1	1	1	1	1	1	1	0	0	0	0	0	0	0	0	0
4	3	3	3	4	4	3	2	4	3	3	2	5	3	3	4	4	1	1	2	1	1	1	1	0	0
1	1	1	1	1	1	1	1	1	1	1	1	2	1	2	1	1	0	0	1	1	0	0	1	0	0
2	2	1	1	1	1	1	3	1	2	3	3	1	2	3	2	3	1	1	2	2	1	1	2	0	0
3	2	2	2	2	2	2	1	1	1	1	1	2	3	2	5	5	1	0	1	1	1	0	0	1	0
1	1	1	1	1	1	1	1	1	1	1	1	1	1	1	1	1	0	0	0	0	0	0	0	0	0
1	1	1	1	2	1	2	1	1	1	1	2	2	1	1	1	1	0	0	1	1	1	0	0	0	0
1	1	1	1	1	1	1	1	1	1	1	1	1	1	1	1	1	0	0	0	0	0	0	0	0	0
1	2	1	1	1	1	1	1	1	1	1	1	2	1	1	1	1	0	0	1	0	0	0	0	0	0
4	3	5	2	5	4	4	5	5	4	5	2	5	3	5	5	2	3	2	3	2	2	3	1	0	0
1	1	1	1	1	1	1	1	1	1	1	1	1	1	1	1	1	0	0	0	0	0	0	0	0	0
1	2	1	1	2	1	1	1	1	1	1	1	1	1	1	2	1	0	0	0	0	0	0	0	0	0
1	1	1	1	1	1	1	1	1	1	1	1	2	1	1	1	1	0	0	1	0	1	0	0	0	0
1	1	1	1	1	1	1	1	1	1	1	1	5	5	5	1	1	3	3	3	3	3	3	3	0	0
1	1	1	1	1	1	1	1	2	2	1	1	2	1	1	2	1	0	0	1	1	1	0	0	0	0
1	2	1	3	1	1	1	3	2	1	2	2	4	1	3	1	1	1	1	3	3	2	0	1	1	0
1	1	1	1	1	1	1	4	1	1	1	1	5	1	4	1	1	0	0	3	1	0	0	1	0	0
5	5	5	5	1	4	2	1	5	5	4	1	4	5	4	5	2	0	1	2	0	0	1	0	0	0
5	4	5	5	5	5	3	3	4	5	5	5	5	4	5	1	2	3	3	3	3	2	3	3	1	0
1	2	2	2	2	3	2	2	1	2	2	2	1	1	2	2	2	1	0	0	0	0	2	0	0	0
1	1	1	3	2	2	2	1	1	1	1	1	4	2	3	4	1	3	1	2	3	3	1	3	3	0
4	4	4	4	4	3	1	4	2	1	1	1	4	2	4	3	1	1	1	2	2	1	0	2	0	0
1	1	1	1	1	1	1	1	1	1	1	1	1	1	1	1	1	0	0	1	0	0	0	0	0	0
1	1	1	1	1	1	1	1	1	1	1	1	1	1	1	1	1	0	0	0	0	0	0	0	0	0
1	1	1	1	1	1	1	1	1	1	1	1	1	1	1	1	1	2	0	2	0	0	0	3	2	0
2	1	1	2	1	2	1	1	1	2	1	1	2	1	2	1	1	1	0	1	1	0	1	0	0	0
1	1	1	1	1	1	1	1	1	1	1	1	1	1	1	1	1	0	0	0	0	0	0	0	0	0
2	2	1	1	1	1	1	1	1	1	1	1	3	2	1	1	1	0	0	1	0	0	0	0	0	0
1	1	1	1	1	1	1	1	1	1	1	1	1	1	1	1	1	3	3	3	3	3	3	3	0	0
1	1	1	1	2	2	1	2	2	2	2	2	1	2	2	1	2	1	1	2	2	0	2	2	2	1
4	4	5	5	5	5	5	1	4	4	1	2	5	5	4	5	5	2	2	3	3	3	3	0	1	1
2	1	1	2	2	1	1	2	1	1	1	1	4	2	4	1	1	0	0	2	0	0	1	1	0	0
1	1	1	1	1	1	1	1	1	1	1	1	3	1	1	1	1	1	0	3	1	2	0	0	0	0
3	2	2	2	1	3	2	2	1	1	1	1	5	1	1	3	1	0	0	3	1	0	0	0	0	0
3	3	4	4	3	4	4	4	4	4	4	3	5	4	4	3	3	2	2	3	2	1	2	2	0	0
1	1	1	1	1	2	1	2	2	5	5	1	1	2	5	1	1	0	0	0	1	0	0	2	0	0
1	1	1	1	1	1	1	1	1	1	1	1	2	2	2	2	1	0	0	1	0	0	0	0	0	0
1	1	1	1	1	1	1	1	1	1	1	1	1	1	1	1	1	0	0	0	0	0	0	0	0	0
1	1	1	1	1	1	1	1	1	1	1	1	1	1	1	1	1	0	0	0	0	0	0	0	0	0
2	2	1	1	1	3	3	2	5	4	5	2	4	1	4	5	5	3	3	3	3	3	3	3	3	0
1	1	1	1	1	1	1	1	1	1	1	1	1	1	1	1	1	0	0	0	0	0	0	0	0	0
4	4	3	4	4	5	3	2	4	4	4	4	5	5	5	3	3	2	3	3	3	2	3	3	2	1
2	1	3	3	4	5	3	1	4	4	5	1	5	3	5	5	3	1	1	3	3	1	0	3	0	0
1	1	1	1	1	1	1	2	1	1	1	1	1	1	1	1	1	0	0	1	0	0	1	0	0	0
2	1	2	2	2	2	2	2	2	1	2	1	1	1	2	1	2	0	0	1	1	0	0	1	0	0
2	1	1	1	1	1	1	1	1	1	1	1	1	1	1	2	1	0	0	0	0	0	0	0	0	0
1	1	1	1	1	1	1	1	1	1	1	1	1	1	1	1	1	0	0	1	1	0	0	1	0	0
1	1	1	1	1	1	1	1	1	1	1	1	1	1	1	1	1	0	0	0	0	0	0	0	0	0
2	2	2	3	2	3	3	2	2	2	2	1	2	2	1	2	2	1	1	1	1	0	1	0	0	0
4	2	4	5	4	4	4	3	4	5	4	2	4	4	3	3	3	2	3	3	3	3	3	2	1	1
3	1	5	5	4	5	5	5	5	5	5	4	5	5	5	5	5	2	3	3	3	3	3	3	3	2
1	1	1	1	1	1	1	1	1	1	1	1	1	1	1	1	1	0	0	0	0	0	0	0	0	0
2	1	1	2	1	2	2	1	2	2	1	1	1	1	1	2	2	0	1	0	0	0	0	0	0	0
5	5	5	5	5	5	5	3	4	4	4	3	5	4	4	4	4	3	3	3	3	3	3	3	3	0
2	1	1	1	1	2	1	1	1	1	1	1	2	1	1	2	1	0	1	2	1	0	1	1	0	0
1	1	1	1	1	1	1	1	1	2	1	1	1	1	1	1	1	1	1	0	1	0	1	1	0	0
3	2	3	4	3	3	4	3	4	3	4	2	4	4	4	3	2	1	0	2	1	1	0	2	2	0
3	1	4	4	4	4	3	1	5	5	4	3	1	4	5	2	2	3	3	3	2	2	2	2	2	2
2	1	1	2	1	1	1	1	1	2	1	1	1	1	1	3	2	0	0	1	0	0	0	0	0	0
4	3	3	3	4	3	3	3	4	4	3	4	4	3	3	4	3	3	3	2	1	1	2	2	0	0
2	3	2	2	4	4	2	1	2	4	4	1	5	2	3	5	3	1	1	3	3	1	0	0	1	0
1	1	1	1	1	1	1	1	1	1	1	1	1	1	2	1	1	0	1	1	1	0	1	1	0	0
2	2	1	2	2	1	1	1	2	2	2	1	4	1	2	1	1	1	1	3	3	1	3	3	1	0
4	4	4	4	4	4	4	4	4	4	4	3	5	4	4	4	4	2	2	3	3	3	1	2	2	0
5	5	5	5	5	5	5	2	5	5	4	5	5	5	4	1	3	3	3	3	3	3	3	2	3	2
2	1	3	2	3	2	3	3	3	3	3	2	2	3	3	3	2	2	2	1	1	2	2	3	2	0
1	1	1	1	1	1	1	1	1	2	1	1	3	2	3	1	1	1	1	1	1	0	0	1	0	0
2	2	3	2	3	2	4	4	2	4	4	1	2	4	3	2	2	1	2	1	3	3	1	0	0	0
1	1	1	1	1	1	1	1	1	2	1	1	2	1	1	1	1	0	0	0	0	0	1	0	0	0
2	2	1	1	1	1	1	1	1	1	1	1	1	1	4	1	1	1	1	2	2	1	0	2	1	0
2	1	1	2	2	2	1	1	1	1	1	1	1	1	1	1	1	1	1	1	0	0	0	0	0	0
3	2	1	3	3	3	3	2	2	1	1	1	1	1	3	1	1	0	0	1	1	0	0	1	0	0
2	2	1	3	2	4	2	2	1	1	1	1	1	2	1	2	1	1	1	2	2	2	3	0	1	0
4	4	3	4	3	3	4	2	3	2	1	2	5	5	5	2	2	3	3	3	3	3	2	2	0	0
1	1	1	2	1	1	1	1	1	1	1	1	2	1	2	2	2	0	0	1	1	0	0	0	0	0
3	3	3	2	2	2	2	1	1	2	1	1	3	3	2	3	3	2	3	3	1	0	1	0	0	0
4	1	1	1	2	2	1	3	1	1	1	1	4	1	2	3	1	1	0	2	1	2	0	0	0	0
1	1	1	1	1	1	1	2	1	1	1	1	1	1	2	5	2	1	0	0	1	0	0	1	0	0
1	1	1	1	1	1	1	1	1	1	1	1	1	1	1	1	1	0	0	0	0	0	0	0	0	0
2	1	1	2	2	1	1	1	2	2	1	1	5	2	2	3	2	0	1	3	3	1	0	1	1	0
2	2	1	2	2	3	3	2	3	3	2	1	3	2	2	3	3	2	1	3	3	3	1	1	0	0
1	1	2	1	1	1	1	1	1	3	3	2	3	3	3	3	3	1	1	2	2	1	2	1	2	0
5	5	5	5	5	4	4	1	5	5	5	5	5	5	4	5	4	3	2	3	3	3	3	2	0	0
1	2	1	1	1	1	1	1	1	1	1	1	1	1	1	1	1	0	0	0	0	0	0	0	0	0
4	4	4	4	4	4	4	4	4	4	4	4	4	4	4	5	4	1	1	1	3	3	2	2	2	0
1	1	1	1	1	1	1	1	1	1	1	1	4	3	2	1	1	0	0	2	1	1	0	1	0	0
1	1	1	1	1	1	1	1	1	1	1	1	1	1	1	1	1	0	0	0	0	0	0	0	0	0
3	2	2	2	1	2	2	1	3	3	3	3	5	4	4	2	1	1	1	3	2	2	2	2	0	0
4	5	4	4	5	5	5	5	2	1	2	1	3	3	5	5	5	0	0	1	1	1	0	1	1	0
3	1	1	4	3	4	4	1	1	4	5	1	5	4	1	5	2	0	0	0	0	0	0	0	0	0
2	2	2	2	2	2	1	1	1	1	1	1	1	1	2	2	1	1	0	1	1	0	0	0	0	0
2	2	1	1	2	2	2	1	3	3	2	2	3	3	3	1	1	1	1	1	1	1	2	1	0	1
3	1	3	1	3	3	1	1	1	3	1	1	5	3	1	1	3	0	1	3	1	0	0	0	0	0
4	2	2	4	4	4	3	1	1	1	1	1	5	2	4	5	5	0	1	3	1	1	2	0	0	0
1	1	1	1	1	1	1	1	1	1	1	1	1	1	1	3	1	0	0	3	3	3	0	0	0	0
1	1	1	1	1	1	1	1	3	5	5	1	5	2	3	2	1	2	0	3	3	0	0	2	0	0
3	4	3	3	4	4	4	3	4	4	2	3	5	5	5	2	1	2	3	3	3	2	3	3	1	2
1	1	1	1	2	1	1	1	2	1	1	1	4	1	1	1	1	1	1	3	1	2	0	0	0	0
2	2	1	1	1	2	2	2	5	4	4	3	5	4	5	4	4	0	2	3	0	0	3	3	0	0
1	1	1	2	3	2	1	2	2	4	4	1	4	1	5	2	4	1	1	1	1	1	1	2	0	0
2	2	2	2	2	2	2	2	2	2	2	2	2	2	2	2	2	1	1	0	0	0	0	1	0	0
1	1	1	1	1	1	1	1	1	1	1	1	1	1	1	1	1	0	0	0	0	0	0	0	0	0
1	1	1	1	1	1	1	1	1	1	1	1	5	2	2	1	1	0	0	3	2	2	0	1	1	0
1	1	1	1	1	2	2	1	1	1	1	1	3	1	2	3	2	1	1	3	2	1	2	0	0	0
5	5	5	5	5	5	5	5	5	5	5	5	5	5	5	5	5	3	3	3	3	3	3	3	3	2
1	2	1	2	3	1	1	1	3	3	3	3	4	3	2	2	1	0	0	3	1	2	1	0	0	0
1	1	1	1	1	1	1	1	1	1	1	2	2	2	1	1	1	1	1	1	1	0	0	0	0	0
1	1	1	1	1	1	1	1	1	1	1	1	2	1	2	1	1	1	1	2	1	0	0	2	0	0
3	3	3	3	4	4	4	4	4	4	1	1	5	3	5	5	5	2	1	3	3	2	0	3	3	0
1	1	1	1	1	1	1	1	1	1	1	1	3	1	1	1	1	0	0	2	0	0	0	0	0	0
1	1	1	2	2	1	2	1	4	2	1	3	5	3	5	2	1	1	1	3	3	2	0	3	2	0
1	1	1	1	1	1	1	1	1	1	1	1	1	1	1	1	1	0	0	0	0	0	0	0	0	0
1	1	1	1	1	1	1	1	1	1	1	1	1	1	1	1	1	0	0	0	0	0	0	0	0	0
3	1	1	3	1	2	1	1	1	1	1	1	3	1	2	1	2	0	0	3	1	1	1	1	0	0
1	1	1	1	1	1	1	1	1	1	1	1	4	1	2	1	2	0	0	1	0	0	0	0	0	0
1	1	1	1	1	1	1	1	1	3	4	1	4	2	2	1	1	2	2	3	3	0	2	2	1	0
1	1	1	2	1	2	1	1	1	1	2	1	5	1	1	1	3	1	1	3	3	3	1	0	1	0
1	1	1	1	1	1	1	1	1	1	1	1	1	1	1	1	1	0	0	0	0	0	0	0	0	0
2	2	1	1	3	3	2	1	1	2	1	3	2	1	1	1	1	0	1	1	1	0	0	0	0	0
3	3	3	3	3	3	3	3	3	3	3	4	4	3	3	3	3	1	1	3	3	1	1	1	1	0
3	3	3	2	3	3	3	2	1	1	1	1	4	4	3	3	2	0	0	2	3	0	0	0	1	0
1	1	1	1	1	1	1	1	1	1	1	1	1	1	1	1	1	0	0	0	0	0	0	0	0	0
2	2	2	2	2	2	2	2	2	2	2	2	3	2	3	3	3	1	1	2	2	1	0	1	0	0
1	1	1	1	1	1	1	1	1	1	1	1	1	1	2	1	1	0	0	0	0	0	0	1	2	0
3	3	1	3	2	3	2	3	1	1	1	1	1	3	1	1	1	0	0	0	1	0	0	0	0	0
3	3	2	1	3	2	1	2	1	1	1	1	4	1	3	2	2	0	0	2	1	0	0	1	0	0
1	1	1	1	1	1	1	1	1	1	1	1	1	1	1	1	1	0	0	0	0	0	0	0	0	0
3	3	3	2	3	3	3	3	3	3	3	2	3	2	2	3	2	1	1	1	1	1	3	1	1	0
1	1	1	1	1	1	1	1	1	1	1	1	1	1	1	1	1	0	0	0	0	0	1	0	0	0
2	1	1	1	1	2	1	1	1	1	1	1	2	2	2	1	1	0	0	1	0	0	0	0	0	0
2	2	2	2	1	2	1	1	2	2	2	2	1	2	2	2	2	0	1	0	1	1	0	1	0	0
2	2	1	2	2	2	2	2	1	2	2	1	3	2	3	2	2	1	1	2	1	0	1	2	1	0
4	5	2	4	5	5	4	5	1	4	2	4	5	3	5	3	5	1	2	3	3	2	2	2	1	0
3	3	2	3	2	4	4	2	2	2	1	1	4	3	4	3	2	1	1	2	1	1	1	2	0	0
1	1	1	2	1	1	1	1	2	2	1	1	2	1	2	1	2	1	1	1	1	1	0	1	0	0
2	1	1	2	1	2	1	1	1	1	1	1	1	1	1	1	1	0	0	0	0	0	0	0	0	0
1	1	1	1	2	1	1	2	3	2	2	1	2	2	2	2	1	1	1	1	1	1	0	0	0	0
3	4	4	4	4	4	4	1	4	4	4	5	5	3	5	4	3	3	3	3	3	3	2	2	2	0
3	1	2	2	2	3	1	1	2	1	1	3	3	2	2	2	1	0	1	2	2	1	1	0	0	0
2	2	2	2	2	2	1	1	1	2	2	2	1	1	1	2	1	2	2	1	1	1	1	0	1	0
2	1	1	3	3	1	1	1	2	1	1	1	4	1	2	1	1	0	0	3	1	2	0	1	0	0
4	4	4	4	4	4	4	4	4	4	4	4	4	4	4	4	4	2	3	3	3	2	3	3	2	2
2	2	1	1	1	1	1	1	1	1	1	1	3	1	2	1	1	0	0	2	1	0	1	1	0	0
2	1	1	2	2	2	2	1	3	2	1	1	3	2	1	2	2	1	1	1	1	0	1	0	0	0
3	1	2	3	2	5	3	3	1	2	1	1	3	1	1	3	2	0	1	2	0	0	0	0	0	0
3	3	2	2	4	3	2	3	4	5	5	2	5	3	5	3	3	2	1	3	2	0	3	3	0	0
2	2	2	1	3	3	3	1	5	5	5	4	5	5	5	5	4	2	2	3	1	3	2	1	0	0
4	4	4	4	4	4	4	4	4	4	4	4	4	4	4	4	4	2	2	2	3	1	2	2	1	0
1	1	1	1	1	1	1	1	1	1	1	1	2	1	1	1	1	0	0	0	0	0	0	0	0	0
2	1	1	1	1	2	1	1	1	2	1	1	1	1	2	2	2	0	1	1	0	0	1	1	0	0
1	1	1	2	1	2	2	1	1	2	1	1	1	1	2	2	1	0	0	0	0	0	1	0	0	0
2	3	2	2	2	2	2	2	3	2	2	2	3	2	4	2	1	1	2	1	1	1	2	1	0	0
5	5	4	5	5	5	4	4	4	4	5	2	5	4	5	4	5	1	1	3	3	3	3	3	1	0
1	1	1	1	1	1	1	1	2	1	1	1	1	1	2	1	1	1	1	2	1	0	0	1	0	0
4	2	2	4	4	4	4	1	2	1	2	2	4	4	3	4	4	2	2	3	3	3	3	3	2	0
5	1	5	5	5	5	5	1	5	5	5	1	5	5	5	5	5	3	3	3	3	3	3	3	3	0
1	1	1	1	1	1	1	1	1	1	1	1	1	1	1	1	1	0	0	1	1	0	0	0	0	0
3	2	2	3	3	3	3	2	4	4	4	3	4	4	2	2	2	2	3	2	2	2	3	1	0	0
2	1	1	1	1	3	1	1	1	1	1	3	3	1	2	2	1	0	1	1	0	0	0	1	0	0
1	1	1	1	1	1	1	1	1	1	1	1	2	1	1	1	1	0	0	1	0	1	0	0	0	0
1	1	1	1	1	1	1	1	1	2	2	1	4	2	2	1	1	0	0	3	1	0	0	0	0	0
4	3	4	4	4	4	3	3	4	4	3	3	4	5	5	4	5	1	3	1	1	1	1	3	3	1
4	3	4	4	5	3	3	3	4	4	3	3	5	4	4	3	3	2	2	3	3	2	2	2	1	0
1	2	1	2	1	1	1	1	1	1	1	1	2	1	1	1	1	0	0	1	0	0	0	0	0	0
1	1	1	1	1	1	1	1	1	1	1	1	3	1	1	1	1	0	0	0	0	0	0	0	0	0
1	1	1	1	3	1	1	1	1	1	1	1	5	1	1	4	1	0	0	3	1	0	0	0	0	0
1	1	1	1	1	1	1	1	1	1	1	1	1	1	1	1	1	0	0	0	0	0	0	0	0	0
3	3	3	3	4	3	3	1	2	2	3	3	4	3	4	4	3	1	1	3	2	1	0	1	0	0
1	1	1	1	1	1	1	1	1	2	2	2	2	1	2	1	1	0	1	1	0	1	0	1	0	0
2	2	2	3	1	1	2	3	3	3	3	1	3	2	3	3	2	1	1	1	1	1	1	1	0	0
2	2	3	2	2	2	2	3	4	1	2	1	4	2	3	1	1	3	3	3	3	2	2	2	2	0
2	3	2	1	1	1	1	1	1	1	1	1	1	1	1	1	1	0	1	1	0	0	1	0	0	0
3	3	2	1	2	1	1	2	2	1	1	1	4	1	3	2	1	0	1	3	1	1	0	1	0	0
1	1	1	1	1	1	1	1	1	1	1	1	2	1	2	1	1	0	0	1	2	0	0	1	0	0
5	5	5	5	5	5	5	5	5	5	5	1	3	5	5	5	5	3	3	3	3	3	3	3	3	0
1	1	1	3	2	2	1	3	3	3	3	2	4	3	2	1	1	1	1	3	2	3	2	1	0	1
1	1	1	2	1	1	1	1	1	1	1	3	1	1	1	1	1	0	3	0	1	1	3	1	1	0
2	2	1	1	1	1	3	2	1	1	1	1	4	2	1	1	1	0	0	3	2	2	0	0	0	0
5	5	4	4	5	4	5	2	5	5	4	5	5	4	5	4	4	3	3	3	3	3	3	2	1	0
4	3	4	4	4	4	3	4	3	4	1	4	4	3	5	4	4	1	1	1	1	1	0	2	0	0
5	5	5	5	5	5	5	5	5	5	5	5	5	5	5	5	5	3	3	3	3	3	3	3	3	3
1	1	1	1	1	1	1	1	1	1	1	1	2	1	2	1	1	1	0	2	1	1	0	1	0	0
1	1	1	1	1	1	1	1	2	5	3	2	4	2	2	4	4	0	0	3	3	0	1	0	0	0
2	2	1	2	2	1	2	1	1	1	1	1	2	2	1	1	1	0	0	0	0	0	0	0	0	0
1	1	1	1	2	1	1	1	2	1	1	1	4	1	3	1	2	0	0	3	0	0	0	0	0	0
1	1	1	1	1	1	1	1	1	1	1	1	1	1	1	1	1	0	0	0	0	0	0	0	0	0
1	1	1	1	1	2	2	1	2	2	2	1	2	2	2	2	2	1	0	1	0	1	1	1	0	0
3	5	3	4	5	5	5	1	5	5	5	5	5	5	5	5	5	3	3	3	3	3	3	3	0	1
1	2	2	1	1	1	1	1	2	2	2	1	1	1	2	1	1	1	1	1	1	1	1	1	0	0
3	1	2	3	3	4	4	1	1	1	1	1	2	1	1	1	1	0	0	1	0	0	1	0	0	0
1	1	1	1	1	1	1	1	1	1	1	1	1	1	1	1	1	0	0	0	0	0	0	0	0	0
1	1	1	1	1	1	1	1	1	1	1	1	1	1	1	1	1	0	0	0	0	0	0	0	0	0
1	1	1	1	1	2	1	1	1	1	1	1	2	1	2	1	1	0	1	0	1	0	0	1	0	0
1	1	2	1	2	1	1	2	1	1	1	1	2	2	2	1	2	1	1	2	1	0	0	0	0	0
1	1	1	1	1	1	1	1	1	1	1	1	1	1	1	1	1	0	0	0	0	0	0	0	0	0
2	1	1	1	1	2	1	2	1	1	2	1	1	1	3	2	2	0	0	0	1	0	0	0	0	0
1	1	1	1	1	1	1	1	1	1	1	1	1	1	1	1	1	0	0	0	0	0	0	0	0	0
1	1	1	1	1	1	1	1	2	2	2	1	1	1	1	1	1	0	1	0	0	1	1	0	0	0
1	1	1	1	1	1	1	1	1	1	1	1	1	1	1	1	1	0	0	0	0	0	0	0	0	0
2	2	1	1	1	1	1	1	1	1	2	1	3	1	2	2	1	0	0	1	2	1	0	0	0	0
4	4	4	3	4	4	4	3	4	3	2	1	4	1	2	1	1	1	0	2	2	0	2	0	0	0
1	1	1	1	1	1	1	1	1	1	1	1	1	1	1	1	1	0	0	0	0	0	0	1	0	0
1	2	1	2	1	2	1	1	2	1	1	1	3	2	2	2	1	1	0	1	1	1	0	1	0	0
1	1	1	1	1	1	1	1	1	2	1	1	2	1	2	1	1	1	1	3	3	1	3	3	3	0
1	1	1	1	1	2	2	2	1	1	1	1	4	1	1	1	1	0	0	2	2	0	0	0	0	0
2	2	2	2	2	3	2	3	3	2	2	2	4	2	4	2	3	1	1	2	1	2	1	1	0	0
1	1	1	2	2	3	1	1	1	4	4	1	4	3	4	4	2	1	2	2	0	0	2	3	1	0
5	5	5	5	5	5	5	2	2	4	2	3	5	3	3	5	5	0	2	2	0	2	0	0	0	1
1	1	1	1	1	1	1	1	1	1	1	1	2	1	1	1	1	0	0	1	1	0	0	0	0	0
5	3	5	5	5	5	5	4	5	5	5	4	5	5	5	5	3	3	3	3	3	3	2	3	0	0
3	3	2	3	2	5	3	3	3	4	2	2	4	1	4	1	2	3	3	3	3	3	2	3	2	0
4	4	3	3	5	3	3	4	3	3	3	1	4	1	1	1	1	1	1	1	1	0	1	0	0	0
1	1	1	1	1	1	1	1	1	1	1	1	1	1	1	1	1	0	0	0	0	0	0	0	0	0
2	1	1	1	1	2	1	2	3	3	4	3	1	3	5	3	1	1	2	1	2	3	2	3	1	0
4	4	4	4	4	4	4	1	3	4	3	1	4	4	2	4	4	2	1	3	2	3	3	2	3	0
1	2	1	2	1	2	1	2	2	2	1	1	3	3	2	1	2	0	2	2	2	2	2	0	2	0
3	1	1	2	1	1	1	1	2	1	1	1	5	2	1	1	1	0	0	3	1	1	0	0	0	0
4	4	3	4	4	4	3	3	3	2	3	2	5	2	2	3	2	1	1	3	1	1	1	1	0	0
1	1	1	1	1	1	1	1	1	1	1	1	1	1	1	1	1	0	0	0	0	0	0	0	0	0
1	1	1	1	1	1	1	1	1	1	1	1	1	1	1	1	1	0	0	0	0	0	0	0	0	0
3	2	1	2	1	2	2	1	2	2	3	2	3	1	1	2	1	1	1	2	1	1	1	1	0	0
1	1	1	2	2	2	1	1	1	1	1	1	1	1	1	1	1	0	0	0	0	1	0	0	0	0
1	1	1	1	1	1	1	1	1	1	1	1	1	1	1	1	1	0	0	0	0	0	0	0	0	0
3	3	2	3	3	3	3	4	2	3	1	1	4	1	3	3	4	1	1	1	1	1	0	0	0	0
3	3	3	3	1	3	3	3	3	3	3	3	3	3	3	1	1	1	1	1	1	1	0	1	1	1
3	3	3	3	5	4	4	1	3	2	1	1	5	1	4	5	2	1	0	3	2	0	0	3	3	0
1	1	1	1	1	1	1	1	1	1	1	1	1	1	1	1	1	0	0	0	0	0	0	0	0	0
1	1	1	1	1	2	1	1	1	1	1	1	4	2	3	1	1	0	0	3	1	0	0	0	0	0
4	4	4	5	5	5	5	2	5	5	3	1	3	3	3	4	3	1	1	3	3	0	3	3	1	1
1	1	1	1	1	1	1	1	1	1	1	1	1	1	1	1	1	0	0	0	0	0	0	0	0	0
1	1	1	1	1	1	1	1	1	1	1	1	1	1	1	1	1	0	0	0	0	0	0	0	0	0
2	1	1	2	1	1	1	1	3	3	4	3	4	4	5	5	3	3	3	3	3	2	3	3	3	0
1	1	1	1	1	1	1	1	1	1	1	1	1	1	1	1	1	0	0	0	0	0	0	0	0	0
3	1	1	1	1	1	1	1	1	2	1	1	1	1	1	1	1	1	1	1	2	0	1	0	0	0
1	1	2	3	3	2	2	2	5	2	2	1	4	1	3	1	2	1	3	3	3	2	2	2	0	0
1	1	1	2	2	1	1	2	1	1	1	1	4	1	1	1	1	0	0	3	1	0	0	1	0	0
2	1	2	2	2	1	1	3	3	3	3	2	1	1	4	2	1	2	1	1	2	1	0	3	2	0
2	1	3	3	3	3	2	2	2	2	3	3	3	3	2	3	3	1	1	2	1	2	2	1	1	2
1	1	1	1	1	1	1	1	1	1	1	1	3	1	1	1	1	0	0	1	1	0	3	0	0	0
5	5	5	5	5	5	5	5	5	5	5	5	2	5	5	5	4	3	3	3	3	3	1	3	3	1
3	1	2	2	1	3	2	1	3	3	3	3	3	1	2	2	1	1	1	2	1	1	1	1	1	1
1	1	1	1	1	1	1	1	1	1	1	1	1	1	1	1	1	0	0	0	0	0	0	0	0	0
4	4	4	3	4	4	3	4	4	5	5	3	4	4	4	5	4	2	1	2	1	1	1	2	0	0
4	3	4	3	1	4	1	4	4	4	4	1	5	4	4	4	4	1	2	3	3	3	2	0	3	0
1	1	1	3	1	4	1	1	4	4	5	1	2	1	2	1	1	3	3	2	2	0	3	0	0	0
1	1	1	1	1	1	1	1	1	1	1	2	4	1	1	1	1	0	0	2	0	0	0	0	0	0
1	1	1	1	1	1	1	1	1	1	1	1	4	1	2	1	1	0	0	3	2	1	0	0	0	0
3	3	3	4	3	4	3	4	1	1	3	3	1	4	2	3	3	1	1	1	1	0	1	0	0	0
1	1	1	2	1	1	1	1	1	1	1	1	2	1	1	2	1	0	0	2	1	1	0	0	0	0
2	2	1	2	1	2	1	1	2	1	2	1	4	1	2	4	2	0	0	2	1	0	0	0	0	0
1	1	1	1	1	1	1	1	1	2	3	1	3	1	1	1	1	1	0	2	2	0	0	0	0	0
2	2	1	2	2	1	1	1	2	2	2	1	2	3	2	3	2	3	0	2	2	0	0	0	0	0
2	2	2	2	2	2	2	1	1	1	1	1	2	2	1	2	1	0	0	1	1	0	0	0	0	0
5	5	5	5	5	4	4	5	5	5	5	5	5	5	5	5	5	3	3	3	3	3	3	3	3	3
1	2	1	1	1	1	1	1	1	1	1	1	1	2	1	2	1	0	0	0	0	0	0	0	0	0
3	2	2	2	1	4	4	5	1	2	1	1	2	1	1	2	2	1	1	2	3	0	0	0	0	1
2	2	1	3	2	5	1	1	1	1	1	1	5	2	3	5	5	1	0	2	1	2	0	1	0	0
2	2	1	1	1	1	2	1	1	1	1	1	4	1	1	4	4	0	0	0	0	0	0	0	0	0
2	2	1	2	1	1	1	2	2	3	3	2	1	2	1	1	2	2	1	2	1	1	1	0	0	0
1	1	1	1	1	1	1	1	1	1	1	1	2	1	1	1	1	0	0	1	1	0	0	0	0	0
3	3	1	2	2	3	3	1	2	3	3	1	1	2	5	1	1	2	1	0	3	0	0	3	0	0
4	2	2	2	2	1	1	1	1	1	1	1	4	3	2	3	2	1	1	3	3	3	0	1	1	0
1	1	1	1	1	1	1	1	1	1	1	1	1	1	1	1	1	0	0	0	0	0	0	0	0	0
4	4	2	3	3	4	4	4	3	2	3	1	4	3	4	3	3	1	1	3	2	1	0	3	3	0
4	5	3	5	5	4	2	2	2	3	5	2	5	3	4	4	4	1	1	3	2	3	2	2	2	0
1	1	1	1	1	2	1	2	2	2	1	2	3	1	1	3	1	1	0	1	1	0	1	0	0	0
1	1	1	1	1	1	1	1	1	1	1	1	1	1	1	1	1	0	0	1	1	0	0	0	0	0
3	2	2	2	2	5	2	5	2	2	1	2	2	2	2	2	2	1	1	1	1	1	1	1	0	0
1	1	1	1	1	1	1	1	1	1	1	1	1	1	1	1	1	0	0	0	0	0	0	0	0	0
1	1	1	1	1	1	5	1	5	2	2	1	1	1	1	1	1	2	0	2	3	3	0	0	0	0
1	1	1	1	1	1	1	1	1	1	1	1	1	1	1	1	1	1	0	1	0	1	0	0	0	0
1	1	1	1	2	1	1	1	1	2	1	1	2	1	4	1	1	0	0	2	3	0	0	3	0	0
2	2	2	1	2	1	2	2	1	1	1	2	3	3	3	3	2	1	0	2	2	2	0	0	0	0
4	3	5	5	5	2	4	2	4	4	2	2	4	4	4	2	4	1	2	2	1	3	1	1	2	0
2	2	2	2	1	2	2	3	3	1	2	1	3	3	2	2	2	1	1	2	1	1	1	1	1	0
1	1	1	1	1	1	1	1	1	1	1	1	1	1	1	1	1	0	2	2	2	2	2	2	0	0
3	1	1	2	1	2	2	1	3	4	4	1	2	2	1	1	1	1	1	1	0	1	1	1	0	1
1	1	1	1	1	1	1	1	2	2	2	1	2	2	2	1	1	1	1	1	1	1	1	1	0	0
5	5	5	5	5	5	5	5	5	5	5	5	5	5	5	5	5	3	3	3	3	3	3	3	3	0
1	1	1	1	1	1	1	1	1	2	1	1	2	2	5	1	1	1	1	3	3	1	0	3	1	0
4	4	3	4	4	3	3	2	4	4	3	2	5	2	5	3	4	1	2	3	2	1	2	3	0	0
1	1	1	1	1	1	1	1	1	1	1	1	1	1	1	1	1	0	0	0	0	0	0	0	0	0
1	1	1	1	1	1	1	1	1	1	1	1	1	1	1	1	1	0	0	0	0	0	0	0	0	0
4	4	4	4	4	4	4	4	4	4	4	3	4	4	4	4	4	1	1	2	2	2	1	2	0	0
1	1	1	2	3	1	2	1	2	2	2	2	3	1	2	1	2	1	1	2	3	1	0	0	1	0
1	1	1	1	1	1	1	1	1	1	1	1	1	1	1	1	1	0	0	0	0	0	0	0	0	0
1	1	1	1	1	1	1	1	1	1	1	1	1	1	1	1	1	0	0	1	0	0	0	0	0	0
1	1	1	1	1	1	1	1	1	1	1	1	1	1	1	1	1	0	0	0	0	0	0	0	0	0
1	3	1	1	1	2	1	1	1	1	3	1	4	2	3	1	3	0	0	2	1	1	0	1	0	0
4	4	2	4	4	4	4	4	2	3	2	1	2	3	1	3	2	1	1	1	1	0	0	0	0	0
1	1	1	1	1	1	1	1	1	1	1	1	1	1	1	1	1	0	1	0	0	0	0	0	0	0
1	1	1	1	1	1	1	1	1	1	1	1	1	1	1	1	1	0	0	0	0	0	0	0	0	0
1	1	2	2	1	1	2	2	3	3	2	1	1	3	3	1	1	3	3	3	3	3	1	3	0	0
3	3	2	2	3	3	3	1	5	5	1	1	5	5	5	5	5	3	3	3	3	3	1	2	1	0
4	4	4	4	4	4	4	4	4	4	4	1	4	4	4	4	4	2	1	3	3	1	0	1	2	0
1	1	1	1	1	1	1	2	3	3	4	2	5	3	3	4	2	1	0	3	3	3	0	1	1	0
1	1	1	1	1	1	1	1	1	1	1	1	1	1	1	1	1	0	0	0	0	0	0	0	0	0
3	1	1	3	2	3	3	2	2	1	1	1	1	3	3	2	1	0	0	0	1	1	0	1	0	0
1	1	1	1	1	1	1	1	1	1	1	1	2	1	1	1	1	0	0	1	0	0	0	0	0	0
1	1	1	1	1	1	1	1	1	1	1	1	4	2	2	1	1	0	0	3	1	0	0	0	0	0
2	1	1	2	2	2	1	1	1	1	1	1	3	2	3	1	1	0	0	2	0	0	0	2	0	0
1	1	1	1	2	1	1	1	1	1	1	1	2	1	1	2	1	0	0	1	0	0	0	0	0	0
2	1	1	1	1	2	2	1	5	4	4	2	2	4	4	1	1	2	1	1	1	1	2	0	0	3
5	5	3	5	4	5	3	4	4	3	1	1	5	3	4	5	3	1	2	3	3	3	1	1	0	0
2	2	2	3	2	2	2	2	2	2	2	2	3	3	3	3	3	1	1	3	3	3	0	1	1	0
1	1	1	1	1	1	1	1	1	1	1	1	1	1	1	1	1	1	0	0	1	0	0	0	0	0
2	1	2	2	2	1	1	1	1	1	1	1	1	1	1	1	1	0	0	0	0	0	0	0	0	0
1	1	1	1	1	1	1	1	1	1	1	1	1	1	1	1	1	0	0	0	0	0	0	0	0	0
2	1	1	1	2	2	2	2	1	1	1	1	2	1	2	1	1	1	1	1	1	1	0	0	0	0
1	1	1	1	1	1	1	1	1	1	1	1	1	1	1	1	1	0	0	0	0	0	0	0	0	0
5	5	5	5	5	5	5	5	5	5	5	5	5	5	3	4	3	3	3	3	3	3	3	3	0	0
2	1	2	4	4	4	4	1	5	5	5	1	4	5	3	3	2	3	3	2	3	1	1	2	0	0
3	3	3	3	3	3	3	2	3	3	1	1	3	3	3	3	3	1	1	1	2	0	2	2	0	1
5	5	4	4	5	4	4	4	5	5	5	4	5	5	5	5	5	3	3	2	3	1	2	2	2	1
1	1	1	1	1	1	1	1	1	1	1	1	1	1	1	1	1	0	0	0	0	0	0	0	0	0
1	1	1	1	1	1	1	1	1	1	1	1	1	1	1	1	1	0	0	0	0	0	0	0	0	0
1	1	1	1	1	1	1	1	1	1	1	1	1	1	1	1	1	0	0	0	0	0	0	0	0	0
1	1	1	1	1	1	1	1	2	2	2	1	4	2	2	1	1	1	1	2	3	2	2	2	0	0
4	3	3	4	5	5	5	3	5	5	5	5	5	5	5	5	5	2	2	2	2	3	3	3	3	0
1	1	1	1	1	1	2	3	5	5	4	4	4	2	4	3	4	0	0	0	2	2	1	1	1	1
4	4	4	4	4	4	4	4	4	4	3	4	5	2	5	4	4	2	2	3	3	2	3	3	1	2
3	3	4	4	5	3	4	4	5	5	5	5	5	3	5	5	5	3	3	3	3	3	3	3	3	2
1	1	1	1	1	1	1	1	1	1	1	1	1	1	1	1	1	0	0	0	0	0	0	0	0	0
1	3	2	3	1	3	1	1	2	2	1	3	4	4	4	4	1	0	0	2	0	2	0	3	0	0
1	1	1	1	1	1	1	1	1	1	1	1	2	1	1	1	1	0	0	1	0	0	1	0	0	0
1	1	1	1	1	1	1	1	1	1	1	1	1	1	1	1	1	0	0	0	0	0	0	0	0	0
4	3	2	4	4	4	3	4	1	1	1	1	5	5	2	4	1	0	0	1	2	0	0	0	0	0
5	4	4	4	3	3	3	4	5	5	5	5	5	4	3	4	4	3	3	3	3	2	3	3	0	0
1	1	1	1	1	1	1	1	1	1	1	1	1	1	1	1	1	0	0	0	0	0	0	0	0	0
1	1	1	1	1	1	1	1	1	1	1	1	3	1	1	1	1	0	0	1	0	0	0	0	0	0
1	1	1	1	2	1	1	1	1	1	1	1	2	1	2	1	1	0	1	1	0	0	0	1	0	0
2	2	1	1	1	1	1	1	2	1	1	1	2	2	1	1	1	1	2	1	1	0	0	0	0	0
2	1	2	2	2	2	2	1	1	1	1	1	3	2	2	1	1	0	0	1	0	0	0	0	0	0
1	1	1	1	1	1	1	1	1	1	1	1	4	1	1	2	1	0	0	2	0	0	0	0	0	0
1	1	1	1	1	1	1	1	1	1	1	1	1	1	1	1	1	0	0	0	0	0	0	0	0	0
2	2	1	1	1	2	2	1	1	1	1	1	3	1	1	1	1	1	0	2	1	0	1	0	0	0
2	1	1	1	1	1	1	1	1	1	2	3	1	1	2	3	1	1	1	0	0	0	0	0	0	0
1	1	1	3	2	4	2	5	2	4	4	2	1	2	1	3	1	2	1	0	1	2	2	1	0	1
1	1	1	4	1	4	3	5	3	3	4	3	5	2	3	4	4	2	2	3	3	3	3	3	2	0
4	2	2	3	4	3	2	3	3	3	5	3	4	4	3	4	4	2	1	3	2	2	0	3	2	0
2	1	1	1	1	1	1	1	1	1	1	2	1	1	1	2	1	0	0	0	0	1	0	0	0	0
1	1	1	1	1	1	1	1	1	1	1	1	1	1	1	1	1	0	0	0	0	0	0	0	0	0
3	1	1	2	2	1	1	1	2	2	2	2	2	2	2	1	1	1	1	1	1	1	1	1	0	0
1	1	1	1	1	1	1	1	1	1	1	1	1	1	1	1	1	0	0	0	0	0	0	0	0	0
2	3	2	1	1	2	2	1	1	1	1	1	1	1	1	1	1	0	1	1	1	0	1	0	0	0
4	3	1	3	1	3	3	1	2	2	1	1	2	1	3	2	1	0	0	0	0	0	0	0	0	0
1	1	1	1	1	1	1	1	3	3	2	4	4	2	4	3	2	1	1	1	1	0	0	1	2	0
1	1	1	1	1	1	1	1	1	1	1	1	1	1	1	1	1	0	0	0	0	0	0	0	0	0
1	1	1	1	1	1	1	1	3	4	4	3	4	4	4	1	1	3	3	2	3	2	1	1	0	2
2	1	1	2	1	2	1	1	1	1	1	1	1	1	1	1	1	2	2	3	3	2	2	1	0	0
1	1	1	1	1	1	1	1	1	1	1	1	1	1	1	1	1	0	0	1	0	0	0	0	0	0
1	1	1	1	1	1	1	1	1	1	1	1	1	1	1	1	1	0	0	0	0	0	0	0	0	0
1	1	1	1	1	1	1	1	2	1	1	1	1	1	2	2	1	0	0	1	1	1	0	0	0	0
3	4	1	1	1	1	1	1	3	3	1	3	5	1	2	2	1	1	1	3	3	1	0	0	0	0
1	1	1	2	2	1	3	1	2	1	1	3	1	1	2	1	1	0	1	0	0	1	1	0	0	0
2	1	1	1	1	1	1	1	1	2	1	1	4	2	1	1	1	0	1	2	1	0	1	1	0	0
1	1	1	2	1	2	1	1	2	2	2	1	2	2	1	1	1	1	1	1	1	1	1	1	1	0
1	1	1	1	1	1	1	1	1	1	1	1	2	1	2	2	1	0	0	1	1	1	0	1	0	0
4	4	4	5	5	5	5	4	5	5	5	1	5	5	5	5	5	3	3	3	3	3	3	0	3	0
1	1	1	1	1	1	1	1	1	1	1	1	1	1	1	1	1	0	0	0	0	0	0	0	0	0
2	2	1	1	2	2	2	1	1	2	1	1	4	2	3	2	3	1	1	3	2	1	1	2	1	0
2	2	1	1	2	2	2	2	1	1	1	1	2	1	1	1	1	0	0	1	1	0	0	0	0	0
1	1	1	1	1	1	1	1	1	1	1	1	1	1	1	1	1	0	0	0	1	0	0	0	0	0
5	4	5	5	5	5	5	3	5	4	4	5	5	4	5	5	4	3	2	3	3	2	3	3	2	2
1	1	1	1	1	1	1	1	1	1	1	1	1	1	1	1	1	0	0	3	3	0	0	0	0	0
3	3	3	4	4	4	4	3	2	2	1	2	4	3	2	3	4	1	1	2	2	0	1	1	0	0
4	5	2	4	4	4	5	3	4	3	3	4	5	4	3	4	2	1	1	3	3	1	1	2	0	0
5	2	2	5	3	3	2	5	2	3	2	2	2	2	3	2	2	1	1	1	1	1	0	1	3	0
1	1	1	1	1	1	1	1	1	1	1	1	1	1	1	1	1	0	0	0	0	0	0	0	0	0
1	1	1	1	1	1	1	1	1	1	1	1	1	1	1	1	1	0	0	0	0	0	0	0	0	0
3	3	4	4	3	4	4	4	3	4	5	4	4	4	4	4	3	2	2	3	3	3	1	3	1	0
2	2	1	1	2	1	1	1	2	2	1	1	2	1	1	1	1	0	1	3	1	1	1	0	0	0
1	1	2	1	1	1	1	1	2	1	1	1	1	1	1	1	1	1	0	1	1	1	0	1	0	0
2	1	1	1	1	1	1	1	1	1	1	1	1	1	1	1	1	0	0	0	0	0	0	0	0	0
1	1	1	1	1	1	1	1	1	1	1	1	1	1	1	1	1	0	0	0	0	0	0	0	0	0
2	2	2	4	3	3	3	3	3	3	3	3	3	3	3	3	3	1	1	3	2	2	1	0	2	0
1	1	1	1	1	1	1	1	1	1	1	1	1	1	1	1	1	0	0	0	1	0	0	0	0	0
3	3	1	1	1	2	2	4	1	1	1	1	3	1	2	1	1	0	1	2	0	0	0	0	0	0
2	2	2	2	2	2	2	2	1	1	1	1	1	1	1	1	1	0	0	0	0	0	0	0	0	0
4	2	2	3	2	2	3	3	4	4	3	3	3	2	4	2	2	2	2	2	3	2	2	2	1	0
1	1	1	1	1	1	1	1	4	4	4	1	4	3	4	4	1	2	2	2	2	2	2	2	0	0
1	1	1	1	1	1	1	1	1	1	1	1	1	1	1	1	1	0	0	0	0	0	0	0	0	0
1	1	1	1	1	1	1	1	1	1	1	1	1	1	1	1	1	0	0	0	0	0	0	0	0	0
1	1	1	1	1	1	2	1	1	1	1	1	4	1	1	2	2	0	0	3	2	0	1	1	2	0
2	2	1	1	1	2	2	1	2	2	2	2	2	2	1	1	1	1	0	2	1	0	0	0	0	0
2	2	2	2	2	2	2	2	3	3	3	2	4	2	3	2	2	2	1	3	2	1	2	1	0	0
1	1	1	1	2	1	1	1	1	1	1	1	1	1	1	1	1	0	0	0	1	1	0	0	0	0
1	1	1	1	1	1	1	1	1	1	1	1	1	1	3	1	1	0	0	0	0	0	0	2	0	0
1	1	1	1	1	1	1	1	1	1	1	1	1	1	1	1	1	0	0	0	0	0	0	0	0	0
1	1	1	1	1	1	1	1	1	1	1	1	2	1	1	1	1	0	0	1	1	0	0	0	0	0
1	1	1	1	1	1	1	1	1	1	1	1	2	1	1	1	1	0	0	2	1	0	0	0	0	0
3	3	2	2	2	3	3	3	3	4	2	2	4	2	3	1	2	1	1	1	1	1	1	1	0	0
1	1	1	1	1	1	1	1	1	1	1	1	1	1	1	1	1	0	0	0	0	0	0	0	0	0
2	1	1	1	3	3	3	2	4	5	3	1	2	2	5	1	4	1	1	1	1	0	0	3	1	0
2	2	1	1	2	1	2	1	1	2	2	1	2	1	2	1	1	0	0	1	0	0	0	0	0	0
1	1	1	3	2	1	1	1	1	1	3	2	1	3	1	2	1	1	1	0	0	0	0	0	0	0
4	4	4	4	5	5	4	2	5	5	5	4	5	5	5	5	5	3	3	3	3	2	3	1	2	0
1	1	2	1	1	1	1	1	1	1	1	1	1	1	1	1	1	0	0	0	0	1	0	0	0	0
3	3	1	3	4	5	5	1	5	2	1	1	5	4	4	3	5	1	1	3	3	3	2	2	2	0
1	1	1	1	1	1	1	1	1	1	1	1	1	1	1	1	1	0	0	0	0	0	0	0	0	0
3	1	2	4	4	3	1	1	5	4	5	2	5	5	5	5	5	1	1	3	3	2	1	1	3	0
3	2	1	1	2	1	1	1	1	2	1	1	3	2	2	4	3	1	1	2	2	1	0	0	0	0
1	1	1	1	1	1	1	1	1	1	1	1	1	1	1	1	1	1	0	0	1	0	1	0	0	0
1	1	1	1	1	2	1	1	1	1	1	1	4	1	1	4	1	0	0	3	0	0	0	0	0	0
1	1	1	1	1	1	1	1	1	1	1	1	1	1	1	1	1	0	0	0	0	0	0	0	0	0
1	1	1	1	1	1	1	1	1	1	1	1	1	1	1	1	1	0	0	0	0	0	0	0	0	0
3	3	3	4	3	5	5	1	4	4	3	3	2	3	5	2	3	3	3	1	3	3	3	3	2	1
1	1	1	1	1	1	1	1	3	2	2	1	3	3	2	1	1	3	3	3	1	0	0	1	0	0
3	2	4	3	5	2	4	2	4	3	2	2	5	2	3	2	2	3	2	3	2	1	1	1	1	0
1	2	1	1	1	1	1	1	1	2	1	1	2	1	2	1	1	0	0	1	1	0	0	0	1	0
1	1	1	1	1	1	1	1	1	1	1	1	1	1	1	1	1	0	0	0	0	0	0	0	0	0
2	1	1	1	1	1	1	1	1	1	1	1	1	1	1	1	1	0	0	0	0	0	0	0	0	0
2	1	1	1	1	1	1	1	1	1	1	1	1	1	1	1	1	0	1	1	0	0	0	0	0	0
1	1	1	1	1	1	1	1	1	1	1	1	3	1	2	1	1	0	0	1	1	0	0	0	0	0
2	2	1	1	1	2	1	1	1	2	2	1	4	1	1	2	2	0	0	2	2	0	0	0	0	0
1	1	1	1	1	1	1	1	1	1	1	1	1	1	1	1	1	0	0	0	0	0	0	0	0	0
1	1	1	1	1	1	1	1	1	1	1	1	1	3	2	2	1	0	0	1	1	1	0	0	0	0
1	1	2	3	1	1	1	1	3	2	1	1	5	4	4	1	1	2	1	3	3	2	1	2	2	0
3	1	1	2	1	2	2	1	2	1	1	1	3	1	2	1	2	1	2	2	1	1	1	1	1	0
2	2	2	2	3	2	2	2	3	2	2	2	3	2	3	2	2	1	1	2	2	2	1	1	1	0
1	1	1	1	1	1	1	1	1	1	1	1	1	1	1	1	1	0	0	1	0	0	0	0	0	0
1	1	1	1	1	1	1	1	1	1	1	1	2	1	1	1	1	0	0	1	1	0	0	0	0	0
3	3	2	2	4	1	1	1	5	2	2	1	5	4	3	5	5	1	1	3	3	0	0	1	0	0
1	1	1	1	1	1	1	1	1	1	1	1	1	1	1	1	1	0	0	1	1	0	0	0	0	0
1	1	1	1	4	1	1	1	1	1	1	1	2	3	1	2	1	0	0	1	1	3	0	0	0	0
1	1	1	3	1	2	1	2	1	1	1	1	1	2	5	3	1	0	0	0	1	0	0	3	0	0
1	1	1	1	1	1	1	1	1	1	1	1	2	1	1	2	1	1	1	1	1	1	1	1	1	0
1	1	1	1	1	1	1	1	1	1	1	1	2	1	2	1	1	0	0	1	0	0	0	0	0	0
5	5	4	4	4	4	4	1	3	3	4	1	5	5	5	5	3	1	1	3	3	3	0	3	1	0
4	2	3	5	4	5	5	2	5	5	5	5	4	5	5	4	5	3	3	3	3	3	3	3	3	0
1	1	1	1	1	1	1	1	1	1	1	1	1	1	1	1	1	1	0	0	0	0	0	0	0	0
1	3	1	1	1	2	1	1	1	1	2	1	4	1	1	4	2	1	1	2	1	0	2	0	0	0
1	1	1	1	1	1	1	1	1	1	1	1	1	1	1	1	1	0	1	0	1	1	0	0	0	0
1	1	1	3	1	3	1	2	3	3	3	1	3	2	3	1	1	1	1	1	1	0	2	0	1	0
1	1	1	1	1	1	1	1	1	1	1	1	1	1	1	1	1	0	0	0	0	0	0	0	0	0
4	4	3	5	4	4	5	5	5	5	5	5	5	5	5	5	5	3	3	3	3	3	3	3	3	3
1	1	1	1	1	1	1	1	1	1	1	1	1	1	1	1	1	0	0	0	0	0	0	0	0	0
2	1	2	1	1	1	1	1	1	1	1	2	2	2	2	1	1	0	1	1	1	1	1	0	0	0
1	1	1	1	1	1	1	2	1	2	1	1	1	1	2	1	1	0	1	1	0	1	0	3	1	0
1	1	1	1	1	1	1	1	1	1	1	1	1	1	1	1	1	0	0	0	0	0	0	0	0	0
5	5	5	5	4	5	5	4	5	5	4	1	5	3	5	5	5	3	3	3	3	3	3	3	3	0
2	2	1	2	1	1	1	1	1	1	1	1	4	1	1	2	1	0	1	3	1	1	0	0	0	0
1	1	1	1	1	1	1	1	1	1	1	1	1	1	1	1	1	0	0	0	0	0	0	0	0	0
1	1	1	1	1	1	1	1	1	1	1	1	1	1	2	1	1	3	0	0	0	1	2	2	0	0
5	5	5	5	5	5	5	5	5	5	5	5	5	5	5	4	5	3	3	3	3	3	3	3	3	3
1	1	1	1	1	1	1	1	1	1	1	1	1	1	1	1	1	0	0	0	0	0	0	0	0	0
3	1	1	2	1	1	1	1	2	2	1	1	1	1	1	1	1	1	1	0	0	2	1	0	0	0
1	1	1	1	1	1	1	1	1	1	1	1	1	1	1	1	1	0	0	0	0	0	0	0	0	0
2	2	1	2	2	3	2	1	2	2	1	1	3	3	2	3	2	1	1	1	1	0	1	0	0	0
5	5	5	5	5	3	3	3	5	5	5	2	5	5	3	1	1	3	3	3	2	3	3	1	0	0
1	1	1	1	1	1	1	1	1	1	1	1	1	1	1	1	1	0	0	0	1	0	0	0	0	0
2	2	2	2	2	2	2	2	2	2	2	2	2	2	2	2	2	1	2	1	2	3	1	1	0	0
1	1	1	1	1	1	1	1	1	1	1	1	1	1	1	1	1	0	0	0	0	0	0	0	0	0
3	4	3	4	4	4	4	5	5	5	5	3	5	5	5	1	5	3	3	3	3	3	2	3	1	0
1	1	1	1	1	1	1	1	1	1	1	1	1	1	1	1	1	0	0	0	0	0	0	0	0	0
3	3	4	3	3	3	3	1	2	3	3	1	5	3	4	2	1	1	1	3	1	1	1	1	0	0
1	1	1	1	1	1	1	1	1	1	1	1	2	1	2	2	1	1	0	1	1	0	0	1	0	0
1	1	1	1	1	1	1	1	1	1	1	1	2	1	1	1	2	0	0	1	1	0	0	0	0	0
1	1	1	1	1	1	1	1	1	1	1	1	1	1	1	1	1	0	0	0	0	0	0	0	0	0
4	4	4	4	4	4	4	4	4	4	4	4	4	4	4	4	4	2	3	3	3	3	3	3	3	3
1	1	1	1	1	1	1	1	1	1	1	1	1	2	1	1	1	0	0	1	0	0	1	0	0	0
1	1	1	1	1	1	1	1	1	1	1	1	1	1	1	1	1	0	1	1	1	0	0	0	0	0
4	4	1	4	2	2	2	1	4	4	5	4	4	4	4	4	3	2	2	3	2	0	1	1	0	0
1	1	1	3	1	1	1	1	1	1	1	1	1	1	1	3	3	0	1	0	0	0	1	0	0	1
1	1	2	2	2	2	2	2	2	2	2	1	2	2	2	2	2	1	1	0	1	1	0	1	1	0
1	1	1	1	1	1	1	1	1	1	1	1	1	1	2	1	1	0	0	0	0	0	0	0	0	0
2	1	1	2	1	2	2	2	2	2	3	1	1	3	2	2	1	1	1	0	1	1	1	2	0	0
1	1	1	1	1	1	1	1	1	1	1	1	1	1	1	1	1	0	0	0	0	1	0	0	0	0
3	2	2	2	2	3	3	4	4	4	5	4	5	4	5	3	4	2	2	3	3	3	2	2	1	0
4	3	2	2	3	2	3	2	2	3	3	4	5	5	4	5	5	2	2	3	3	3	2	2	2	2
4	4	4	4	3	3	3	3	4	5	4	3	5	4	2	5	1	2	2	3	3	2	2	2	0	0
2	2	1	1	1	1	1	1	1	1	1	1	2	3	1	3	2	1	1	1	1	0	0	1	0	0
1	1	1	1	1	2	1	1	1	2	2	1	2	1	1	1	1	0	0	2	0	0	0	0	0	0
3	1	1	3	3	3	3	1	3	4	5	1	1	1	5	3	3	3	2	2	2	3	3	3	1	0
1	1	1	1	1	1	1	1	5	1	1	1	5	1	5	1	5	3	3	3	3	3	0	3	0	0
1	1	1	1	1	1	1	1	5	5	5	5	5	5	5	5	5	3	3	3	3	3	3	3	3	0
4	4	4	5	5	5	5	1	2	2	3	5	5	4	2	3	3	1	1	2	1	2	0	0	0	0
1	1	1	1	1	1	1	1	1	1	1	1	1	1	1	2	1	0	0	2	1	0	1	0	0	0
3	2	1	1	1	2	1	1	2	3	4	1	5	2	1	2	2	1	1	3	1	2	0	0	1	0
3	3	3	3	3	1	1	1	1	1	1	2	4	1	2	4	3	0	1	3	1	2	0	1	0	0
2	2	1	1	1	1	1	1	1	1	1	1	3	1	1	1	1	0	0	3	1	1	0	0	0	0
4	3	4	5	5	4	3	5	4	4	3	1	5	4	4	1	1	1	1	2	2	2	1	2	2	0
1	1	1	1	2	2	2	3	1	1	1	1	3	2	2	1	1	1	1	2	1	0	1	0	0	0
2	2	1	1	2	5	5	1	1	1	1	1	5	1	3	1	1	0	0	3	0	0	0	1	0	0
5	5	5	5	5	5	5	3	5	5	4	4	5	4	5	4	4	3	2	3	3	3	3	3	0	0
2	1	1	1	1	2	2	1	1	1	1	1	2	1	1	1	1	0	0	2	1	0	0	0	0	0
2	1	1	3	2	2	2	1	4	5	5	4	5	5	4	5	5	2	3	3	3	3	3	3	3	3
1	1	1	1	1	5	1	1	1	1	1	1	2	2	1	1	1	0	1	2	0	1	1	0	0	0
1	1	1	1	1	1	1	1	1	2	4	1	1	2	2	1	1	0	0	0	0	0	0	0	0	0
1	1	1	1	1	1	1	1	1	1	1	1	1	1	1	1	1	0	1	0	0	0	0	0	0	0
2	3	2	4	3	4	2	2	4	5	5	5	5	5	3	4	5	0	2	3	2	3	3	1	1	1
1	1	1	1	1	1	1	2	1	1	1	1	1	2	1	1	3	0	0	0	0	0	0	0	0	0
2	2	2	2	2	1	2	1	1	1	1	1	2	1	2	1	2	0	0	2	0	0	0	2	0	0
4	5	4	4	4	4	4	4	4	4	3	4	3	2	4	4	4	2	2	1	3	3	3	2	1	0
2	2	1	1	2	1	1	1	1	1	1	1	4	3	2	1	2	0	0	2	1	1	0	0	0	0
2	1	1	2	2	2	2	1	1	1	1	2	5	4	4	4	1	1	3	3	2	2	3	3	2	0
4	4	4	4	4	3	3	3	5	4	3	2	5	2	3	5	4	3	2	3	1	3	1	2	1	1
2	2	2	3	2	2	3	3	3	3	3	3	3	3	3	3	2	1	1	1	1	1	3	1	0	0
1	1	1	1	1	1	1	1	1	1	1	1	2	1	1	1	1	0	0	0	1	0	0	0	0	0
2	2	2	2	2	2	2	4	5	4	5	4	5	2	5	3	2	2	1	2	2	2	1	1	0	1
1	1	1	1	1	1	1	1	1	1	1	1	1	1	1	1	1	0	0	0	0	0	0	0	0	0
1	1	1	1	1	1	1	1	1	1	1	1	4	1	1	1	1	1	0	3	2	0	0	2	0	0
3	2	1	3	3	3	4	3	5	5	5	2	3	4	3	5	5	3	2	2	3	1	1	2	3	0
1	1	3	5	4	4	3	1	3	2	1	2	4	2	2	4	3	1	0	2	2	2	0	0	0	0
2	2	1	2	1	2	2	1	2	1	1	1	3	3	2	1	1	0	0	1	0	1	0	0	0	0
1	1	1	1	1	1	1	1	1	1	1	1	2	1	1	1	1	0	0	1	1	1	0	0	0	0
3	3	3	3	4	4	4	4	3	1	1	1	5	2	3	3	3	2	1	3	3	2	1	1	0	0
1	1	1	1	1	1	1	1	1	1	1	1	1	1	1	1	1	0	0	0	0	0	0	0	0	0
4	4	4	4	2	4	4	4	4	4	4	4	4	4	1	4	4	3	3	3	3	3	3	0	0	0
1	1	1	1	1	1	1	1	1	1	1	1	2	1	2	1	1	0	0	1	1	0	0	0	0	0
5	5	5	4	5	4	4	5	5	5	4	5	4	5	5	5	5	3	2	3	3	3	2	3	3	1
[truncated: 45 more rows]

## Sheet: exploratory
pcl1_memories	pcl2_dreams	pcl3_acting	pcl4_remind	pcl5_reaction	pcl6_think	pcl7_activity	pcl8_trouble	pcl9_interest	pcl10_distant	pcl11_emotion	pcl12_future	pcl13_asleep	pcl14_irritable	pcl15_concentrate	pcl16_alert	pcl17_jumpy	dep1_interest	dep2_down	dep3_sleep	dep4_tired	dep5_appetite	dep6_feelbad	dep7_concentrate	dep8_moveslow	dep9_dead	gad7_score	sleep_score	res_score	es_score_promis
5	5	2	5	5	5	5	5	5	5	5	5	5	5	4	5	3	3	2	3	3	3	2	3	3	1	21	25	28	8
4	4	3	3	4	5	2	5	3	2	4	2	5	5	5	1	2	1	1	3	3	3	2	3	2	1	13	28	21	15
2	1	2	2	3	2	2	3	3	2	2	1	3	3	4	1	3	1	1	1	1	1	0	2	0	0	4	15	27	14
1	4	1	3	1	3	3	3	1	2	4	1	3	4	4	4	5	1	1	3	2	1	3	1	0	1	11	14	17	10
3	4	3	3	4	3	3	3	4	4	4	4	4	4	5	3	2	2	2	2	3	3	3	3	1	1	10	22	20	12
1	1	1	1	1	1	1	1	3	3	3	1	3	2	2	2	2	0	1	1	1	0	0	0	0	0	6	17	29	11
1	1	1	1	1	1	1	1	1	1	1	1	2	2	1	1	1	0	0	1	1	1	0	0	0	0	2	6	32	16
3	2	3	4	4	4	4	3	2	2	3	2	4	4	3	3	3	1	2	3	2	2	3	2	1	0	7	14	24	16
3	3	1	1	2	4	3	4	2	1	1	2	4	1	3	1	3	1	0	1	1	1	0	1	0	0	3	17	28	20
5	5	5	3	4	5	5	3	4	5	5	5	5	3	3	4	4	2	3	3	3	0	3	1	0	1	17	19	20	12
5	5	4	4	4	4	4	5	5	5	5	5	5	2	4	4	4	3	3	3	3	3	3	3	3	3	21	25	17	4
3	3	3	3	3	3	3	4	3	4	3	1	3	3	3	3	3	1	1	1	2	1	2	2	1	0	10	16	20	17
4	4	4	4	5	3	3	4	5	5	5	5	5	4	4	4	5	2	3	3	3	1	3	2	1	2	20	22	18	15
1	1	1	1	1	1	1	1	1	1	1	1	1	1	1	1	1	0	0	1	0	0	0	0	0	0	0	4	40	20
2	3	1	3	1	3	1	2	1	1	1	1	5	1	3	1	1	0	0	3	2	2	0	1	0	0	2	14	37	12
1	1	1	1	1	1	1	1	1	1	1	1	1	1	1	1	1	0	0	0	0	0	0	0	0	0	0	2	37	20
2	1	2	2	2	2	1	1	1	2	1	1	4	2	2	1	2	1	1	3	1	0	1	0	0	0	7	20	22	20
4	4	2	2	4	4	3	2	4	4	3	2	5	4	4	4	3	2	2	3	3	1	1	2	1	0	13	20	26	14
2	2	2	3	2	2	5	2	5	5	5	3	5	4	5	5	5	3	2	3	3	3	3	3	3	0	15	27	17	18
5	5	5	5	5	5	5	4	5	5	5	4	5	5	5	5	5	3	3	3	2	2	3	3	2	2	20	27	10	10
4	5	4	5	5	4	4	3	5	5	4	5	5	5	4	4	4	2	3	2	3	2	3	2	1	3	13	22	24	16
4	4	4	5	5	5	4	2	5	4	5	2	5	4	2	5	2	2	2	2	3	2	0	3	1	0	10	26	21	19
2	1	1	1	1	1	1	1	2	1	1	2	2	2	2	3	3	1	1	1	1	1	1	0	0	0	6	15	31	20
5	5	5	5	5	5	5	1	5	5	5	1	5	5	5	5	5	3	3	3	3	1	0	3	0	1	15	22	34	15
3	3	3	3	3	3	3	3	2	4	4	3	2	3	3	3	4	0	1	1	1	0	2	2	2	1	14	11	30	14
4	5	4	4	4	4	4	3	2	2	1	1	5	4	3	4	4	1	1	1	0	1	0	1	1	0	18	22	26	15
5	5	5	5	5	5	5	5	5	5	5	5	5	5	5	5	5	0	3	3	3	3	3	3	1	3	21	20	18	12
1	3	2	2	2	2	2	2	3	2	2	2	2	2	4	2	2	2	3	3	3	3	1	2	1	1	17	17	15	14
2	3	1	3	2	1	1	3	1	2	2	2	3	2	1	2	2	0	0	2	2	0	0	0	0	0	4	11	34	16
1	1	1	1	1	1	1	1	1	1	1	1	3	1	1	1	1	0	0	1	1	0	0	1	0	0	0	16	0	20
3	2	3	3	3	4	4	3	2	4	2	4	4	2	4	5	5	1	1	1	1	1	1	1	1	0	1	13	23	20
1	1	1	1	1	1	1	1	1	1	1	1	1	1	1	1	1	0	0	2	2	2	0	2	2	0	4	9	20	16
4	3	4	5	5	5	5	3	2	2	1	1	5	3	2	4	3	2	3	3	3	2	3	2	2	0	15	25	39	20
1	1	1	1	1	1	1	1	1	1	1	1	1	1	1	1	1	0	0	0	0	0	0	0	0	0	0	1	40	20
2	2	1	2	2	1	1	1	1	2	1	2	2	3	2	1	1	1	1	2	0	1	0	1	0	0	9	16	17	16
2	2	1	1	1	2	1	1	1	1	1	1	2	1	1	3	1	0	1	2	1	1	0	1	0	0	2	9	40	20
3	5	3	5	4	4	4	4	4	5	5	3	5	5	5	4	4	3	3	3	3	3	2	3	2	1	20	25	16	10
4	3	3	4	3	4	3	2	3	3	3	2	4	4	4	4	4	2	2	2	3	1	1	2	3	0	11	24	24	12
5	5	5	5	5	5	5	4	5	5	5	5	5	5	5	5	5	3	3	3	3	3	3	3	3	1	21	25	15	6
3	3	1	1	1	1	1	1	1	1	1	1	3	4	3	4	4	0	0	3	3	1	1	1	0	0	6	13	39	20
2	1	1	3	2	3	1	3	4	3	3	2	4	2	4	1	2	1	1	3	2	0	2	2	1	0	11	19	18	16
2	3	2	2	2	2	2	2	2	2	2	2	5	2	3	2	2	1	2	3	2	1	2	1	1	1	8	23	20	12
1	1	1	1	1	2	1	3	1	2	2	3	3	2	3	3	2	1	0	1	1	0	0	1	1	0	4	8	25	20
1	1	1	1	1	1	1	1	1	2	1	1	5	1	3	1	1	1	1	2	2	2	1	0	0	0	4	16	19	16
2	2	1	2	1	2	2	3	3	2	3	1	3	3	3	3	2	2	2	3	3	3	2	2	2	0	5	16	23	17
4	5	5	5	5	2	3	1	3	4	5	3	5	5	5	5	5	1	3	3	2	3	2	2	2	2	19	27	22	20
2	1	1	2	1	1	1	1	1	1	1	1	2	2	2	3	1	1	0	1	1	1	0	0	0	0	2	9	36	16
1	1	1	3	1	3	1	1	1	1	1	1	1	4	1	2	1	0	0	0	0	0	0	0	0	0	4	0	34	20
3	1	1	1	3	4	4	1	2	4	3	1	3	2	2	1	2	1	0	1	1	1	0	0	1	0	4	8	35	15
1	1	1	1	1	1	1	1	1	1	1	1	2	1	2	1	1	0	0	0	0	0	0	0	0	0	2	8	0	20
2	2	2	1	2	2	2	1	1	1	1	1	5	2	2	1	1	0	1	3	1	1	0	1	0	0	10	26	39	20
2	2	1	1	2	1	1	1	1	1	1	1	4	3	5	3	2	0	2	2	1	0	1	3	0	0	12	11	39	12
2	1	1	2	1	2	2	3	1	1	1	1	2	1	3	1	1	0	1	1	0	1	1	1	0	0	2	8	17	16
4	4	3	4	4	4	4	4	2	3	2	2	5	4	4	4	4	1	1	3	1	0	1	1	0	0	13	19	27	17
3	3	5	5	5	5	5	3	2	3	2	2	5	3	3	3	1	1	0	3	0	1	0	1	2	0	15	26	18	20
2	2	2	3	4	3	2	1	3	3	5	1	5	5	3	5	5	1	0	3	3	3	0	1	1	0	15	15	28	12
5	4	5	5	5	5	4	3	4	5	5	2	5	5	5	4	5	3	3	3	3	3	2	3	1	0	20	26	29	14
4	4	4	4	5	5	5	4	4	5	4	3	5	5	5	5	4	3	3	3	3	3	2	3	3	0	20	28	20	16
5	4	3	3	1	3	2	4	5	5	5	5	5	5	2	5	2	3	3	3	1	3	3	3	0	3	13	10	14	13
2	2	1	3	1	1	1	1	5	3	1	5	4	4	5	5	5	1	1	1	2	0	3	3	2	0	19	13	35	16
1	1	1	1	1	1	1	1	1	1	1	1	1	1	1	1	1	0	0	0	0	0	0	0	0	0	0	9	40	16
3	3	3	2	2	2	2	3	3	4	4	1	4	3	5	5	2	1	1	2	3	3	1	3	1	0	10	20	38	19
5	2	5	5	5	5	5	1	5	5	5	5	5	2	5	3	3	1	3	3	2	3	3	3	3	1	17	22	26	14
3	2	2	3	3	3	2	1	3	4	1	2	2	3	2	1	2	1	1	1	1	0	1	1	0	0	7	4	20	20
5	5	5	5	5	5	2	3	3	4	1	5	1	5	5	4	3	2	3	1	2	2	3	3	3	3	21	2	10	15
2	2	2	2	3	2	1	2	2	2	3	1	3	3	2	3	3	1	1	1	2	1	0	0	1	0	9	10	30	20
4	4	4	5	4	4	4	4	5	5	5	5	5	5	4	5	5	3	3	3	3	3	3	3	2	3	17	27	11	14
4	4	3	4	4	5	5	3	4	5	3	5	5	3	4	5	5	2	2	3	2	3	2	1	2	0	21	23	20	20
3	3	4	3	5	3	5	2	5	5	5	4	5	5	5	5	5	3	3	3	3	2	1	3	1	1	15	24	23	16
2	1	1	1	1	1	1	1	1	2	2	1	1	2	2	2	2	1	1	1	1	0	0	0	0	0	4	4	23	12
1	1	1	1	1	1	1	1	1	1	1	1	2	2	4	4	2	0	0	2	2	3	0	3	1	0	4	9	31	20
2	2	2	2	3	3	2	3	3	3	3	1	1	3	2	2	2	0	1	0	1	1	0	0	0	0	7	6	36	16
5	5	5	5	5	5	5	5	4	4	4	2	3	4	3	5	5	1	1	1	2	1	1	1	0	0	7	15	22	20
2	1	3	3	3	4	2	4	4	5	3	4	2	4	4	4	4	2	1	2	3	0	1	2	2	0	15	11	22	14
2	2	1	1	1	2	1	2	2	3	3	2	3	3	3	1	1	2	2	2	2	2	1	1	0	0	7	19	28	16
3	2	3	2	4	4	2	1	3	2	4	5	3	2	2	3	2	0	2	2	2	2	0	2	2	0	14	14	22	15
3	3	2	3	2	2	2	1	2	1	2	1	4	3	3	2	3	1	1	2	1	1	1	1	1	0	6	20	22	13
4	4	3	4	4	4	4	1	3	3	3	2	4	2	3	4	3	1	1	2	2	1	1	2	1	0	9	15	38	16
4	5	3	4	5	5	5	5	3	4	3	4	5	5	3	5	5	2	2	3	3	3	2	1	3	0	16	22	13	20
1	1	1	1	2	1	1	1	1	1	1	1	3	1	2	2	2	0	0	1	1	1	0	1	0	0	4	7	38	20
2	2	2	2	2	2	2	2	2	2	2	2	2	2	2	2	2	1	1	1	1	1	1	1	1	1	6	7	20	12
3	2	2	2	2	3	2	3	4	5	5	1	5	5	4	3	3	2	3	3	1	2	2	2	1	1	15	18	28	5
3	3	1	3	1	2	1	2	3	3	1	1	2	2	3	1	1	0	1	1	0	0	1	1	3	0	7	7	27	20
1	1	1	1	1	1	1	1	1	1	1	1	1	1	1	1	1	0	0	0	0	0	0	0	0	0	0	0	40	20
1	2	1	4	1	1	1	1	1	1	1	1	4	1	1	4	3	0	0	2	0	0	0	0	0	0	0	10	38	20
4	4	4	5	4	5	3	4	3	4	5	5	5	5	4	4	5	2	3	3	3	3	3	2	1	0	16	24	24	6
2	2	1	1	1	2	2	2	1	1	2	1	2	3	2	3	2	1	0	1	1	0	0	0	1	0	4	8	34	20
3	3	2	2	1	1	1	1	3	3	3	3	1	1	3	1	2	1	1	2	3	1	2	0	0	1	3	14	28	13
3	3	3	2	3	3	3	1	2	2	2	2	3	2	2	4	4	3	2	2	2	2	1	2	1	0	7	13	26	15
1	1	1	2	1	2	1	1	1	1	1	1	1	1	1	1	1	0	0	0	0	0	0	0	0	0	0	0	40	20
2	2	2	1	1	2	2	2	2	2	1	1	3	2	2	1	2	1	1	2	0	0	0	1	0	0	6	14	28	12
1	2	1	2	3	4	2	4	3	3	2	3	1	2	2	4	3	0	0	0	0	0	0	1	0	0	8	10	23	18
4	5	3	3	4	4	3	3	5	3	4	1	4	2	3	4	1	1	1	3	2	2	0	0	0	0	7	23	40	20
4	1	2	2	1	2	1	1	2	3	2	2	2	3	2	2	1	1	3	1	1	3	2	0	0	1	7	8	16	12
4	4	3	4	4	1	2	1	1	3	3	3	4	2	5	4	4	2	2	3	1	0	2	2	0	0	12	20	25	19
4	4	5	5	5	5	5	5	5	4	5	2	5	4	5	1	3	3	2	2	3	2	1	3	1	0	7	20	31	20
1	1	1	1	1	1	1	1	1	1	1	1	1	1	1	1	1	0	0	1	0	0	0	1	0	0	2	20	27	20
2	2	2	2	2	2	2	1	2	2	2	2	2	2	2	2	2	1	1	1	1	0	1	0	1	0	7	8	20	13
1	1	1	1	1	1	1	1	1	1	1	1	2	1	1	2	1	0	0	1	0	0	0	0	0	0	0	4	38	20
5	5	5	5	5	5	5	1	5	5	5	1	5	2	3	5	5	3	3	3	3	0	2	0	0	0	14	18	34	13
1	1	1	1	2	1	1	1	1	1	1	1	1	1	1	1	2	0	0	2	2	0	0	0	0	0	2	17	40	20
3	5	5	5	5	5	3	5	5	5	5	3	5	5	5	5	3	3	3	3	3	3	3	1	3	0	21	26	24	10
1	1	1	1	1	1	1	1	1	1	1	1	1	1	1	1	1	0	1	1	2	1	1	1	0	0	0	10	0	13
5	5	5	5	5	5	5	5	5	5	5	5	5	5	5	5	5	3	3	3	3	3	3	3	3	3	21	28	20	8
3	4	4	3	4	4	4	3	3	4	4	4	4	3	4	5	4	2	2	2	2	2	0	2	1	3	14	25	24	9
2	1	1	1	2	1	1	1	2	2	2	1	2	2	1	2	2	1	1	1	1	1	1	1	0	0	5	9	32	13
1	1	1	1	2	1	1	1	2	1	1	1	2	1	2	2	1	0	0	1	0	0	0	0	0	0	0	6	32	20
4	4	4	3	3	3	3	3	4	4	3	4	5	4	4	4	5	1	2	3	3	3	1	2	2	0	11	20	25	16
3	3	1	1	2	2	2	3	3	5	3	3	5	5	5	4	4	2	1	3	3	3	2	2	3	1	12	18	15	13
5	5	5	5	5	5	5	5	5	5	5	5	5	5	5	5	5	3	3	3	3	3	3	3	3	1	21	28	5	7
2	1	1	1	2	2	1	2	4	3	5	4	4	4	2	1	1	2	1	3	0	3	3	3	1	0	13	20	20	18
5	4	5	4	5	5	5	4	4	4	4	4	5	4	4	4	4	2	1	3	3	2	0	2	1	0	16	26	24	16
5	5	5	5	5	5	5	5	5	5	5	5	5	5	5	5	5	1	2	3	3	3	2	2	2	1	21	28	20	15
1	1	1	2	2	1	1	1	2	1	2	1	2	2	1	1	1	1	0	0	1	1	1	0	1	0	3	5	33	19
2	1	2	2	2	1	1	1	1	2	3	3	2	4	3	4	3	1	2	1	2	1	2	1	0	0	11	13	29	20
2	1	1	1	2	2	1	1	2	2	2	1	2	2	3	1	1	1	1	1	1	1	1	1	1	1	5	12	32	16
4	3	3	3	5	4	5	4	4	4	5	3	2	3	5	3	3	2	2	2	2	1	2	2	2	0	13	15	16	12
1	1	1	1	1	2	1	1	1	2	2	1	5	2	1	3	1	1	1	3	1	1	1	0	0	0	7	22	27	20
1	1	1	1	1	1	1	1	1	1	1	1	2	2	1	2	1	0	0	2	2	1	0	0	0	0	3	14	23	20
2	1	1	4	4	4	4	1	4	4	4	1	4	4	1	4	1	3	3	3	1	0	1	2	0	0	12	11	24	20
3	2	2	1	1	2	2	1	2	2	2	1	4	1	2	2	2	1	1	3	1	2	0	1	1	0	7	14	27	16
4	4	4	4	4	4	5	5	5	5	5	1	5	5	5	5	5	2	3	3	3	3	2	2	2	0	18	28	12	14
4	4	4	4	5	4	3	4	3	2	3	4	5	3	4	4	4	1	1	2	2	2	1	3	2	0	13	19	26	20
5	5	5	5	5	5	5	5	5	5	5	3	5	5	5	5	5	3	3	3	3	3	3	3	3	0	21	28	15	9
5	5	5	5	5	5	5	1	5	5	5	4	5	5	5	5	5	3	2	3	3	2	2	3	2	0	15	17	30	11
4	4	4	3	3	3	3	3	4	4	4	2	5	4	4	4	3	2	1	3	3	3	2	2	2	1	21	22	16	16
5	5	2	4	3	5	4	5	5	3	4	5	5	3	5	4	5	2	3	3	0	0	2	3	0	1	18	23	30	10
5	5	4	4	5	5	3	2	2	3	3	1	5	3	4	3	3	1	3	3	3	2	3	1	3	0	17	22	18	12
2	2	1	2	3	4	3	1	1	1	1	1	4	2	1	2	1	0	1	2	1	0	1	1	2	0	7	9	20	20
1	1	1	1	2	2	1	1	1	2	1	2	2	2	1	2	1	0	0	1	1	0	0	0	0	0	2	7	39	20
2	3	1	3	2	3	1	3	1	1	1	1	4	2	1	3	3	0	0	3	2	0	1	0	0	0	5	14	38	20
2	2	2	2	2	1	1	1	2	1	1	1	2	2	2	2	1	0	1	1	1	1	1	1	0	0	4	13	20	11
1	2	1	2	1	2	1	2	1	1	2	1	3	2	3	1	2	1	1	2	1	0	0	2	0	0	8	10	26	16
5	5	5	4	5	5	5	4	5	5	5	5	5	5	5	5	5	3	3	3	3	3	3	3	3	3	20	27	0	6
3	4	1	3	1	4	3	2	5	4	5	4	4	3	4	1	1	3	2	2	2	2	3	1	0	0	9	12	36	14
4	4	4	4	4	4	4	4	4	4	4	4	4	3	4	4	4	3	2	3	2	2	3	3	2	2	15	23	21	12
2	3	1	2	4	4	2	2	2	2	1	1	5	4	3	4	4	2	1	3	3	2	2	1	3	0	20	27	26	20
3	3	2	3	2	2	2	2	2	2	1	1	4	2	3	4	3	0	1	3	2	2	3	1	2	0	8	20	28	12
4	4	2	3	2	2	2	2	3	2	1	2	3	4	4	4	4	1	2	3	2	2	1	2	2	1	8	19	26	20
1	1	1	2	1	2	1	1	1	2	1	1	3	2	2	2	2	0	2	3	2	2	1	0	0	0	2	13	30	8
4	4	3	4	5	4	4	4	5	5	5	5	4	3	3	4	4	3	2	2	2	2	3	1	1	1	13	17	26	13
2	1	1	2	2	2	1	3	2	2	2	1	2	3	3	2	2	1	1	1	1	0	1	1	0	0	6	7	28	16
3	2	2	4	1	3	4	4	2	2	4	5	4	4	5	5	2	0	1	3	2	0	1	3	1	1	11	20	33	16
4	4	4	4	4	4	4	3	4	4	4	4	4	4	5	5	5	3	3	3	3	3	3	3	1	1	19	21	20	20
5	5	4	5	5	5	4	2	5	5	2	3	5	5	5	5	5	3	3	3	3	3	3	3	3	0	21	26	20	16
5	3	3	5	4	5	5	5	4	5	5	5	4	2	4	4	5	2	2	2	2	2	3	1	1	1	13	22	8	16
2	1	2	2	2	3	3	2	3	3	3	1	4	4	2	2	1	2	2	2	1	0	2	2	0	0	11	18	27	18
3	3	3	3	3	3	3	3	3	3	3	2	3	3	3	3	3	1	1	1	1	1	0	1	0	0	7	13	22	10
1	1	1	1	1	1	1	2	1	1	1	1	2	1	2	1	1	0	0	1	0	0	0	1	0	0	0	3	39	20
2	2	2	2	2	3	2	1	3	4	4	3	3	3	3	3	3	2	2	2	2	2	2	2	1	0	16	13	20	16
5	5	5	5	5	5	5	5	5	5	5	3	5	5	5	5	5	3	3	3	3	3	3	3	2	0	21	27	31	11
3	3	3	4	4	4	4	4	4	4	4	3	4	4	4	2	2	2	2	2	2	1	2	1	2	1	15	21	27	19
1	1	1	1	1	1	1	1	1	1	1	1	3	1	1	1	1	0	0	2	0	0	0	0	0	0	0	16	40	20
4	4	4	4	4	4	4	1	4	4	4	1	5	2	2	2	1	2	3	2	2	2	2	0	0	0	21	13	17	15
1	1	1	1	1	1	1	1	1	1	1	1	1	1	1	1	1	0	0	0	0	0	0	0	0	0	0	3	33	20
3	3	2	2	2	3	3	1	2	3	3	4	4	5	3	3	5	2	1	2	1	2	2	1	0	0	7	12	23	20
1	1	1	2	3	1	1	1	1	1	1	1	3	2	4	3	4	0	0	2	2	0	0	0	0	0	7	11	40	18
3	3	3	3	4	3	3	1	1	1	1	2	4	3	2	4	4	2	2	3	1	2	2	1	0	1	10	18	24	9
4	4	4	4	4	4	4	5	5	5	5	5	5	4	5	4	5	2	3	3	3	3	3	3	1	3	18	19	18	9
2	2	1	1	2	1	2	1	1	1	1	1	4	2	1	2	1	0	0	3	0	1	0	0	0	0	3	13	23	18
4	4	4	4	4	4	4	4	4	4	4	4	4	4	4	4	4	1	3	3	3	2	3	3	3	3	21	20	10	8
1	1	1	1	1	1	1	1	2	2	3	1	3	3	3	1	1	0	2	2	3	2	0	2	1	0	2	13	24	15
2	2	1	2	1	2	1	1	1	2	2	1	3	1	1	2	1	0	0	1	0	1	0	0	0	0	0	12	34	16
4	4	4	4	4	4	4	4	4	5	3	4	5	4	4	3	4	3	3	3	3	3	3	3	2	2	19	27	16	15
2	2	2	3	3	3	3	2	3	2	2	2	3	2	2	2	2	1	1	1	1	0	1	1	1	1	7	11	20	20
1	1	1	1	1	1	1	1	1	1	1	1	1	1	1	1	1	0	0	0	0	0	0	0	0	0	0	1	40	20
1	1	1	1	1	1	1	2	1	2	1	1	1	3	1	2	1	0	0	0	0	2	0	1	0	0	4	4	30	10
4	4	3	5	5	5	5	1	4	5	5	4	5	3	4	5	3	1	3	3	3	2	3	2	1	3	18	25	37	11
5	5	5	5	5	5	5	5	5	5	5	5	5	5	5	5	5	3	3	3	3	3	3	3	3	1	21	28	19	12
1	1	1	2	2	2	1	1	2	1	1	1	1	2	1	1	1	0	1	0	1	0	1	0	0	0	6	5	26	20
2	2	3	2	3	2	2	3	2	1	2	2	3	2	3	3	3	0	0	0	1	0	0	0	0	0	0	6	33	10
2	1	1	2	2	2	2	1	1	1	1	1	2	1	1	1	1	0	0	1	0	0	0	0	0	0	2	9	28	20
2	2	1	2	2	5	5	5	4	5	5	1	4	5	2	1	2	1	2	3	3	3	3	1	0	1	15	22	33	8
5	5	5	5	5	5	5	5	5	5	5	5	5	5	5	5	5	3	3	3	3	3	3	3	3	0	21	28	8	7
2	3	3	3	3	5	5	3	4	4	4	4	5	5	4	4	3	2	2	3	3	3	2	2	1	1	10	22	9	12
3	4	4	4	4	4	4	4	4	4	4	4	4	4	4	4	4	2	2	2	2	2	2	2	2	1	13	19	16	14
4	4	3	3	4	5	5	1	4	3	2	1	5	2	4	5	5	1	1	2	1	0	0	1	2	0	4	22	34	20
5	5	3	5	3	3	3	3	4	5	5	3	5	3	4	4	4	2	2	3	2	3	2	2	1	0	13	26	20	14
3	3	2	3	3	3	2	1	1	2	2	1	3	2	2	5	3	1	0	1	1	0	1	1	1	0	8	13	29	11
3	3	3	3	3	3	3	3	3	2	3	2	3	2	3	3	3	2	2	2	2	1	1	1	1	0	10	14	22	18
1	1	1	1	1	1	1	1	1	1	1	1	1	1	1	1	1	0	0	0	0	0	0	0	0	0	3	2	40	20
5	5	5	5	5	5	5	1	3	2	2	3	4	3	3	4	4	1	3	3	1	1	1	1	1	0	14	19	17	20
1	1	1	1	1	2	1	1	1	1	1	1	1	1	3	1	1	0	1	1	1	0	0	0	0	0	2	9	27	20
1	1	1	1	1	1	1	1	1	1	1	1	1	1	1	1	1	0	0	1	0	0	0	0	0	0	0	3	36	20
4	3	2	3	3	2	3	1	3	3	5	4	2	4	2	1	2	2	1	1	2	2	2	2	0	1	8	10	21	15
4	4	3	1	1	1	2	5	2	4	3	4	5	2	3	5	5	1	3	3	3	0	3	0	3	0	15	21	33	20
5	3	2	5	4	3	2	1	2	2	1	1	3	3	2	2	1	1	1	3	2	0	0	1	1	0	10	17	27	12
1	1	1	1	1	2	2	1	1	1	1	1	2	1	1	1	1	0	0	1	1	1	0	0	0	0	5	15	29	13
3	2	3	3	3	2	4	3	3	5	5	1	4	2	3	2	1	1	1	2	1	0	0	1	1	0	5	17	31	13
3	2	2	2	2	2	2	3	1	3	1	4	2	3	2	4	3	0	1	0	1	0	1	1	0	0	8	8	30	17
4	5	3	4	3	5	4	2	4	5	4	2	4	4	5	5	4	1	2	2	2	2	2	1	1	0	15	21	19	13
5	5	5	4	5	4	4	5	5	5	4	4	5	5	5	4	4	3	2	3	3	2	2	3	2	2	17	24	16	13
5	4	4	3	4	4	3	5	4	4	5	4	4	3	3	5	5	1	1	2	2	3	2	1	2	0	15	17	21	12
2	2	1	2	1	3	2	1	1	1	2	1	1	1	2	3	2	0	0	0	1	1	1	0	1	0	4	3	34	20
2	4	2	2	3	3	3	5	1	3	2	1	5	1	4	2	1	1	1	3	2	3	2	2	0	0	11	26	25	20
2	2	2	3	2	3	3	2	3	3	4	2	5	5	4	4	4	2	1	3	3	3	1	2	1	0	14	24	24	18
4	4	4	4	4	4	4	2	4	4	4	4	3	4	4	4	4	1	1	1	1	1	1	1	0	0	21	15	30	20
5	5	5	5	5	5	5	3	3	3	1	1	4	4	4	5	5	1	1	2	2	1	0	1	1	0	16	15	29	20
2	2	2	2	2	2	2	2	2	2	3	1	3	2	2	3	3	2	1	2	2	2	1	2	1	0	7	17	20	12
5	3	4	5	3	3	2	1	4	5	5	5	5	3	5	4	3	2	3	1	3	2	3	3	2	0	17	18	30	7
4	5	3	4	4	4	5	5	5	5	5	5	5	4	4	4	3	1	1	3	2	2	1	1	2	0	14	18	32	12
5	5	3	5	5	5	5	5	5	5	5	5	5	5	3	2	2	2	3	3	3	3	3	3	0	3	19	22	18	20
4	3	2	3	4	3	3	3	5	5	3	3	5	4	4	3	4	3	3	3	3	3	3	3	1	0	20	20	11	16
5	5	4	4	4	4	5	3	3	3	4	4	5	4	3	4	3	1	1	3	2	1	2	2	1	1	14	21	18	11
5	5	4	5	4	5	5	1	5	4	4	5	5	4	3	5	3	0	3	3	3	1	3	1	0	0	21	27	23	14
4	3	3	3	4	5	5	5	3	4	4	5	5	4	4	4	4	3	3	3	3	3	2	3	0	0	14	23	16	9
1	2	1	1	1	1	1	1	1	1	1	1	1	1	1	2	1	0	0	0	0	0	0	0	0	0	0	2	38	20
4	3	3	3	2	3	3	2	4	4	4	5	5	5	4	4	4	3	3	3	3	1	2	1	1	1	20	17	17	12
2	2	1	2	1	2	1	1	1	2	2	1	2	1	2	1	2	0	0	1	1	1	1	1	0	0	3	7	26	16
5	5	5	5	5	5	5	5	5	5	5	5	5	5	5	5	5	3	3	3	3	3	3	3	3	3	21	22	4	14
4	3	3	4	3	4	4	4	5	4	4	3	5	5	4	3	3	3	3	3	3	3	2	2	2	1	19	25	16	8
5	5	5	5	4	4	4	4	5	5	4	5	5	5	5	4	4	3	3	3	2	2	3	3	2	3	19	28	17	20
5	5	5	5	5	5	5	3	5	5	5	5	5	5	5	5	5	3	3	3	3	3	3	2	1	0	19	21	36	8
4	4	4	4	4	4	4	4	4	4	4	4	4	4	4	4	4	2	2	3	2	2	0	1	0	0	14	19	19	9
4	3	3	4	3	3	3	3	5	4	4	4	5	5	4	3	4	3	3	3	3	3	3	3	1	3	21	23	19	16
5	5	3	3	3	2	2	2	3	3	5	1	5	3	3	3	2	3	0	3	3	3	0	2	2	0	17	28	36	20
1	2	1	1	1	1	2	1	3	2	1	1	2	1	1	1	1	0	0	1	1	0	1	0	1	0	7	8	26	16
1	1	1	1	1	1	1	1	2	2	3	2	3	3	3	3	3	1	0	2	2	1	1	0	0	0	9	11	24	15
5	5	4	4	5	3	4	2	3	5	5	5	5	5	5	5	5	2	2	3	3	2	1	3	1	1	19	28	38	16
1	1	1	1	1	1	1	1	1	1	1	1	1	1	1	1	1	0	0	0	0	0	0	0	0	0	0	1	40	20
3	2	2	2	2	2	3	3	2	3	3	1	3	2	3	2	1	1	1	1	1	1	1	1	0	0	6	9	27	14
1	1	1	1	1	1	1	1	1	1	1	1	2	1	1	1	1	0	0	1	0	0	0	0	0	0	0	4	34	15
1	1	1	1	1	1	1	1	1	1	1	1	1	1	1	1	2	0	0	0	1	1	0	0	0	0	2	5	30	19
1	1	1	1	1	1	1	4	5	5	5	5	5	5	5	5	5	2	3	3	2	3	3	3	2	0	21	22	30	14
5	5	5	5	5	5	5	5	5	5	5	5	5	5	5	5	5	2	3	3	3	3	3	3	1	0	21	25	4	20
1	1	1	1	1	1	1	1	1	1	1	1	1	1	1	1	1	0	0	0	0	0	0	0	0	0	0	1	33	20
1	1	1	1	1	1	1	1	1	1	1	1	1	1	1	1	1	1	0	3	2	0	0	0	0	0	3	13	38	11
4	3	5	3	3	2	3	2	2	5	3	2	5	2	4	4	3	1	1	3	2	0	3	1	0	1	12	24	25	20
2	3	1	3	1	3	2	3	2	2	2	2	3	2	2	2	2	1	1	0	1	1	1	0	0	0	3	11	28	16
5	4	5	5	5	5	5	4	4	5	5	5	5	5	5	5	5	3	3	1	3	3	3	3	3	1	21	14	17	16
3	3	4	5	5	5	5	2	5	5	5	2	5	5	5	5	5	3	3	3	2	2	3	3	1	1	16	19	16	11
2	4	5	4	4	4	2	1	4	5	5	4	5	5	5	5	5	3	3	3	2	0	3	3	3	0	21	26	15	20
4	4	2	3	4	4	4	4	3	4	1	3	5	5	3	4	4	2	3	3	3	3	3	1	1	1	21	19	20	8
2	1	1	1	1	1	1	1	2	2	2	2	2	2	2	2	1	2	1	1	2	2	2	1	1	0	5	15	20	8
